# Supplementary material for: (20R,24R,25S)-3α,7α,12α,27-Tetra­acet­oxy-24,26-ep­oxy-5β-cholestane
Source: Acta Crystallogr Sect E Struct Rep Online. 2009 Apr 10;65(Pt 5):o1026. doi: 10.1107/S160053680901188X (PMC2977710; doi:10.1107/S160053680901188X)
Supplement: Supplementary file 1 [file e-65-o1026-sup1.cif]

##############################################################################
###                                                                        ###
###        Electronic paper (Acta Crystallographica Section E)             ###
###                                                                        ###
##############################################################################
#                                                                            #
# This CIF contains the data in a paper accepted for publication in Acta     #
# Crystallographica Section E. It conforms to the requirements of Notes      #
# for Authors for Section E, and has been peer reviewed under the auspices   #
# of the IUCr Commission on Journals.                                        #
#                                                                            #
# Full details of the Crystallographic Information File format               #
# are given in the paper "The Crystallographic Information File (CIF):       #
# a New Standard Archive File for Crystallography" by S. R. Hall, F. H.      #
# Allen and I. D. Brown [Acta Cryst. (1991), A47, 655-685].                  #
#                                                                            #
# The current version of the core CIF dictionary is obtainable from          #
# ftp://ftp.iucr.org/pub/cif_core.dic. The current version number is 2.4.    #
#                                                                            #
# Software is freely available for graphical display of the structure(s) in  #
# this CIF.  For information consult the CIF home page http://www.iucr.org/  #
# cif/home.html                                                              #
#                                                                            #
# This file may be used for bona fide research purposes within the           #
# scientific community so long as proper attribution is given to the journal # 
# article from which it was obtained.                                        #
#                                                                            #
##############################################################################
                                             
data_global
_audit_creation_method     SHELXL-97
_journal_date_recd_electronic     2009-03-30
_journal_date_accepted     2009-03-31
_journal_name_full     'Acta Crystallographica, Section E'
_journal_year     2009
_journal_volume     65
_journal_issue      5
_journal_page_first     o1026
_journal_page_last     o1026
_journal_paper_category     QO
_journal_coeditor_code     TK2410
_publ_contact_author
;
Dr. Seik Weng Ng
Department of Chemistry
University of Malaya
50603 Kuala Lumpur
Malaysia
;
_publ_contact_author_email     seikweng@um.edu.my
_publ_contact_author_fax     '03 7967 4193'
_publ_contact_author_phone     '03 7967 6778'
_publ_section_title
;\
(20<i>R</i>,24<i>R</i>,25<i>S</i>)-3\a,7\a,12\a,27-Tetraacetoxy-24,26-epoxy-\
5\b-cholestane
;
loop_
    _publ_author_name
    _publ_author_address
    'Ketuly, Kamal Aziz'
;
Department of Chemistry
University of Malaya
50603 Kuala Lumpur
Malaysia
;
    'A. Hadi, A. Hamid'
;
Department of Chemistry
University of Malaya
50603 Kuala Lumpur
Malaysia
;
    'Ng, Seik Weng'
;
Department of Chemistry
University of Malaya
50603 Kuala Lumpur
Malaysia
;
_publ_section_synopsis     .
data_I
_audit_creation_method     SHELXL-97
_chemical_name_systematic
;
(20<i>R</i>,24<i>R</i>,25<i>S</i>)-3\a,7\a,12\a,27-Tetraacetoxy-24,26-epoxy-
5\b-cholestane
;
_chemical_name_common     ?
_chemical_formula_moiety     'C35 H54 O9'
_chemical_formula_sum     'C35 H54 O9'
_chemical_formula_weight     618.78
_chemical_melting_point     ?
_symmetry_cell_setting     Orthorhombic
_symmetry_space_group_name_H-M     'P 21 21 21'
_symmetry_space_group_name_Hall     'P 2ac 2ab'
loop_
    _symmetry_equiv_pos_as_xyz
    'x, y, z'
    '-x+1/2, -y, z+1/2'
    '-x, y+1/2, -z+1/2'
    'x+1/2, -y+1/2, -z'
_cell_length_a     10.9474(2)
_cell_length_b     14.7638(2)
_cell_length_c     20.4477(3)
_cell_angle_alpha     90.00
_cell_angle_beta     90.00
_cell_angle_gamma     90.00
_cell_volume     3304.86(9)
_cell_formula_units_Z     4
_cell_measurement_reflns_used     9970
_cell_measurement_theta_min     2.5
_cell_measurement_theta_max     28.1
_cell_measurement_temperature     100(2)
_exptl_crystal_description     Block
_exptl_crystal_colour     Colorless
_exptl_crystal_size_max     0.35
_exptl_crystal_size_mid     0.30
_exptl_crystal_size_min     0.25
_exptl_crystal_density_diffrn     1.244
_exptl_crystal_density_meas     ?
_exptl_crystal_density_method     'not measured'
_exptl_crystal_F_000     1344
_exptl_absorpt_coefficient_mu     0.088
_exptl_absorpt_correction_type     None
_exptl_absorpt_process_details     ?
_exptl_absorpt_correction_T_min     ?
_exptl_absorpt_correction_T_max     ?
_diffrn_ambient_temperature     100(2)
_diffrn_radiation_type     MoK\a
_diffrn_radiation_wavelength     0.71073
_diffrn_radiation_source     'fine-focus sealed tube'
_diffrn_radiation_monochromator     graphite
_diffrn_measurement_device_type     'Bruker SMART APEX diffractometer'
_diffrn_measurement_method     '\w scans'
_diffrn_detector_area_resol_mean     ?
_diffrn_reflns_number     28923
_diffrn_reflns_av_R_equivalents     0.0308
_diffrn_reflns_av_sigmaI/netI     0.0206
_diffrn_reflns_theta_min     1.70
_diffrn_reflns_theta_max     28.27
_diffrn_reflns_theta_full     28.27
_diffrn_measured_fraction_theta_max     0.997
_diffrn_measured_fraction_theta_full     0.997
_diffrn_reflns_limit_h_min     -14
_diffrn_reflns_limit_h_max     14
_diffrn_reflns_limit_k_min     -19
_diffrn_reflns_limit_k_max     19
_diffrn_reflns_limit_l_min     -27
_diffrn_reflns_limit_l_max     27
_diffrn_standards_number     0
_diffrn_standards_interval_count     0
_diffrn_standards_interval_time     0
_diffrn_standards_decay_%     0
_reflns_number_total     4552
_reflns_number_gt     4212
_reflns_threshold_expression     I>2\s(I)
_refine_ls_structure_factor_coef     Fsqd
_refine_ls_matrix_type     full
_refine_ls_R_factor_all     0.0359
_refine_ls_R_factor_gt     0.0318
_refine_ls_wR_factor_gt     0.0825
_refine_ls_wR_factor_ref     0.0852
_refine_ls_goodness_of_fit_ref     1.005
_refine_ls_restrained_S_all     1.005
_refine_ls_number_reflns     4552
_refine_ls_number_parameters     404
_refine_ls_number_restraints     0
_refine_ls_hydrogen_treatment     constr
_refine_ls_weighting_scheme     calc
_refine_ls_weighting_details
         'calc w=1/[\s^2^(Fo^2^)+(0.0562P)^2^+0.4501P] where P=(Fo^2^+2Fc^2^)/3'
_atom_sites_solution_hydrogens     geom
_atom_sites_solution_primary     direct
_atom_sites_solution_secondary     difmap
_refine_ls_shift/su_max     0.001
_refine_ls_shift/su_mean     0.001
_refine_diff_density_max     0.289
_refine_diff_density_min     -0.156
_refine_ls_extinction_method     none
_refine_ls_extinction_coef     ?
_refine_ls_abs_structure_details     ?
_refine_ls_abs_structure_Flack     .
loop_
    _atom_type_symbol
    _atom_type_description
    _atom_type_scat_dispersion_real
    _atom_type_scat_dispersion_imag
    _atom_type_scat_source
    'C' 'C' 0.0033 0.0000
                         'International Tables Vol C Tables 4.2.6.8 and 6.1.1.4'
    'H' 'H' 0.0000 0.0000
                         'International Tables Vol C Tables 4.2.6.8 and 6.1.1.4'
    'O' 'O' 0.0106 0.0000
                         'International Tables Vol C Tables 4.2.6.8 and 6.1.1.4'
_computing_data_collection     'APEX2 (Bruker, 2008)'
_computing_cell_refinement     'SAINT (Bruker, 2008)'
_computing_data_reduction     'SAINT (Bruker, 2008)'
_computing_structure_solution     'SHELXS97 (Sheldrick, 2008)'
_computing_structure_refinement     'SHELXL97 (Sheldrick, 2008)'
_computing_molecular_graphics     'X-Seed (Barbour, 2001)'
_computing_publication_material     'publCIF (Westrip, 2009)'
loop_
    _atom_site_type_symbol
    _atom_site_label
    _atom_site_fract_x
    _atom_site_fract_y
    _atom_site_fract_z
    _atom_site_U_iso_or_equiv
    _atom_site_adp_type
    _atom_site_calc_flag
    _atom_site_refinement_flags
    _atom_site_occupancy
    _atom_site_disorder_assembly
    _atom_site_disorder_group
    O O1 0.68083(10) -0.09988(7) 0.82696(6) 0.0191(2) Uani d . 1 . .
    O O2 0.53071(12) -0.18393(9) 0.87116(7) 0.0294(3) Uani d . 1 . .
    O O3 0.70747(10) 0.17227(7) 0.96918(5) 0.0168(2) Uani d . 1 . .
    O O4 0.65553(13) 0.15801(9) 1.07531(6) 0.0288(3) Uani d . 1 . .
    O O5 0.91968(10) 0.28801(8) 0.82837(6) 0.0192(2) Uani d . 1 . .
    O O6 1.00233(15) 0.27411(10) 0.72826(7) 0.0399(4) Uani d . 1 . .
    O O7 1.13334(12) 0.85069(8) 0.92430(7) 0.0295(3) Uani d . 1 . .
    O O8 1.19343(14) 0.96010(11) 0.85535(8) 0.0431(4) Uani d . 1 . .
    O O9 1.29555(10) 0.62411(8) 0.99315(6) 0.0209(2) Uani d . 1 . .
    C C1 0.59639(14) -0.02458(10) 0.81801(8) 0.0179(3) Uani d . 1 . .
    H H1 0.5146 -0.0482 0.8044 0.021 Uiso calc R 1 . .
    C C2 0.58408(15) 0.02767(10) 0.88158(8) 0.0178(3) Uani d . 1 . .
    H H2A 0.6660 0.0473 0.8964 0.021 Uiso calc R 1 . .
    H H2B 0.5495 -0.0126 0.9156 0.021 Uiso calc R 1 . .
    C C3 0.50121(14) 0.11141(10) 0.87363(7) 0.0168(3) Uani d . 1 . .
    H H3 0.4178 0.0884 0.8627 0.020 Uiso calc R 1 . .
    C C4 0.54085(14) 0.17409(10) 0.81621(8) 0.0165(3) Uani d . 1 . .
    C C5 0.56181(15) 0.11502(11) 0.75483(8) 0.0201(3) Uani d . 1 . .
    H H5A 0.4818 0.0917 0.7398 0.024 Uiso calc R 1 . .
    H H5B 0.5950 0.1539 0.7196 0.024 Uiso calc R 1 . .
    C C6 0.64795(16) 0.03487(11) 0.76451(8) 0.0194(3) Uani d . 1 . .
    H H6A 0.6552 0.0000 0.7234 0.023 Uiso calc R 1 . .
    H H6B 0.7302 0.0567 0.7770 0.023 Uiso calc R 1 . .
    C C7 0.48981(14) 0.16309(10) 0.93883(8) 0.0178(3) Uani d . 1 . .
    H H7A 0.4144 0.2001 0.9376 0.021 Uiso calc R 1 . .
    H H7B 0.4806 0.1184 0.9746 0.021 Uiso calc R 1 . .
    C C8 0.59733(14) 0.22508(10) 0.95498(7) 0.0155(3) Uani d . 1 . .
    H H8 0.5763 0.2633 0.9938 0.019 Uiso calc R 1 . .
    C C9 0.63102(14) 0.28605(10) 0.89768(7) 0.0143(3) Uani d . 1 . .
    H H9 0.5580 0.3242 0.8874 0.017 Uiso calc R 1 . .
    C C10 0.65823(14) 0.22709(10) 0.83682(7) 0.0136(3) Uani d . 1 . .
    H H10 0.7191 0.1806 0.8510 0.016 Uiso calc R 1 . .
    C C11 0.43540(15) 0.23919(12) 0.79937(9) 0.0223(3) Uani d . 1 . .
    H H11A 0.3674 0.2048 0.7806 0.033 Uiso calc R 1 . .
    H H11B 0.4638 0.2842 0.7676 0.033 Uiso calc R 1 . .
    H H11C 0.4080 0.2700 0.8392 0.033 Uiso calc R 1 . .
    C C12 0.71774(15) 0.27970(11) 0.78018(7) 0.0172(3) Uani d . 1 . .
    H H12A 0.7507 0.2358 0.7481 0.021 Uiso calc R 1 . .
    H H12B 0.6540 0.3158 0.7578 0.021 Uiso calc R 1 . .
    C C13 0.82089(14) 0.34333(10) 0.80156(7) 0.0161(3) Uani d . 1 . .
    H H13 0.8512 0.3788 0.7632 0.019 Uiso calc R 1 . .
    C C14 0.77911(13) 0.40776(10) 0.85570(7) 0.0136(3) Uani d . 1 . .
    C C15 0.73613(13) 0.34986(10) 0.91417(7) 0.0134(3) Uani d . 1 . .
    H H15 0.8068 0.3113 0.9277 0.016 Uiso calc R 1 . .
    C C16 0.67683(15) 0.46758(11) 0.82692(8) 0.0190(3) Uani d . 1 . .
    H H16A 0.6034 0.4308 0.8200 0.029 Uiso calc R 1 . .
    H H16B 0.7038 0.4930 0.7851 0.029 Uiso calc R 1 . .
    H H16C 0.6583 0.5169 0.8574 0.029 Uiso calc R 1 . .
    C C17 0.71512(15) 0.41932(10) 0.96898(8) 0.0172(3) Uani d . 1 . .
    H H17A 0.7308 0.3921 1.0124 0.021 Uiso calc R 1 . .
    H H17B 0.6304 0.4428 0.9679 0.021 Uiso calc R 1 . .
    C C18 0.80838(14) 0.49564(10) 0.95403(7) 0.0163(3) Uani d . 1 . .
    H H18A 0.8669 0.5022 0.9906 0.020 Uiso calc R 1 . .
    H H18B 0.7656 0.5541 0.9478 0.020 Uiso calc R 1 . .
    C C19 0.87656(14) 0.46804(10) 0.89041(7) 0.0143(3) Uani d . 1 . .
    H H19 0.9465 0.4282 0.9031 0.017 Uiso calc R 1 . .
    C C20 0.92883(14) 0.54939(10) 0.85230(8) 0.0160(3) Uani d . 1 . .
    H H20 0.8579 0.5826 0.8330 0.019 Uiso calc R 1 . .
    C C21 1.01046(16) 0.51931(11) 0.79530(8) 0.0207(3) Uani d . 1 . .
    H H21A 1.0552 0.5717 0.7782 0.031 Uiso calc R 1 . .
    H H21B 0.9597 0.4934 0.7606 0.031 Uiso calc R 1 . .
    H H21C 1.0687 0.4736 0.8107 0.031 Uiso calc R 1 . .
    C C22 0.99790(15) 0.61701(10) 0.89648(8) 0.0172(3) Uani d . 1 . .
    H H22A 1.0201 0.6706 0.8699 0.021 Uiso calc R 1 . .
    H H22B 0.9415 0.6378 0.9312 0.021 Uiso calc R 1 . .
    C C23 1.11407(15) 0.58050(10) 0.92896(8) 0.0179(3) Uani d . 1 . .
    H H23A 1.0920 0.5345 0.9622 0.021 Uiso calc R 1 . .
    H H23B 1.1663 0.5510 0.8957 0.021 Uiso calc R 1 . .
    C C24 1.18393(14) 0.65683(10) 0.96117(8) 0.0168(3) Uani d . 1 . .
    H H24 1.1314 0.6928 0.9916 0.020 Uiso calc R 1 . .
    C C25 1.25942(15) 0.71781(11) 0.91536(8) 0.0190(3) Uani d . 1 . .
    H H25 1.2466 0.7044 0.8679 0.023 Uiso calc R 1 . .
    C C26 1.25669(16) 0.81756(11) 0.93112(11) 0.0277(4) Uani d . 1 . .
    H H26A 1.2856 0.8276 0.9764 0.033 Uiso calc R 1 . .
    H H26B 1.3115 0.8508 0.9010 0.033 Uiso calc R 1 . .
    C C27 1.37105(16) 0.66966(12) 0.94467(9) 0.0243(4) Uani d . 1 . .
    H H27A 1.4113 0.6275 0.9138 0.029 Uiso calc R 1 . .
    H H27B 1.4314 0.7118 0.9641 0.029 Uiso calc R 1 . .
    C C28 0.63620(16) -0.17487(11) 0.85596(8) 0.0207(3) Uani d . 1 . .
    C C29 0.73426(17) -0.24348(12) 0.86679(9) 0.0252(4) Uani d . 1 . .
    H H29A 0.6974 -0.3036 0.8718 0.038 Uiso calc R 1 . .
    H H29B 0.7800 -0.2281 0.9064 0.038 Uiso calc R 1 . .
    H H29C 0.7898 -0.2439 0.8292 0.038 Uiso calc R 1 . .
    C C30 0.72559(15) 0.14408(10) 1.03085(8) 0.0185(3) Uani d . 1 . .
    C C31 0.84298(16) 0.09206(11) 1.03599(9) 0.0231(3) Uani d . 1 . .
    H H31A 0.8674 0.0879 1.0820 0.035 Uiso calc R 1 . .
    H H31B 0.9068 0.1233 1.0111 0.035 Uiso calc R 1 . .
    H H31C 0.8313 0.0310 1.0182 0.035 Uiso calc R 1 . .
    C C32 1.00340(17) 0.25635(12) 0.78586(10) 0.0270(4) Uani d . 1 . .
    C C33 1.09408(17) 0.19690(14) 0.81905(12) 0.0389(5) Uani d . 1 . .
    H H33A 1.1269 0.1532 0.7876 0.058 Uiso calc R 1 . .
    H H33B 1.0542 0.1644 0.8550 0.058 Uiso calc R 1 . .
    H H33C 1.1608 0.2340 0.8365 0.058 Uiso calc R 1 . .
    C C34 1.11389(17) 0.92218(11) 0.88489(8) 0.0229(3) Uani d . 1 . .
    C C35 0.98074(18) 0.94542(13) 0.88180(10) 0.0304(4) Uani d . 1 . .
    H H35A 0.9713 1.0108 0.8753 0.046 Uiso calc R 1 . .
    H H35B 0.9411 0.9276 0.9228 0.046 Uiso calc R 1 . .
    H H35C 0.9427 0.9130 0.8453 0.046 Uiso calc R 1 . .
loop_
    _atom_site_aniso_label
    _atom_site_aniso_U_11
    _atom_site_aniso_U_22
    _atom_site_aniso_U_33
    _atom_site_aniso_U_12
    _atom_site_aniso_U_13
    _atom_site_aniso_U_23
    O1 0.0182(5) 0.0162(5) 0.0229(5) 0.0002(4) 0.0016(4) -0.0014(4)
    O2 0.0229(6) 0.0231(6) 0.0421(8) 0.0000(5) 0.0072(6) 0.0067(6)
    O3 0.0157(5) 0.0189(5) 0.0157(5) 0.0019(4) 0.0015(4) 0.0019(4)
    O4 0.0374(7) 0.0318(7) 0.0172(6) 0.0029(6) 0.0043(5) 0.0002(5)
    O5 0.0146(5) 0.0204(5) 0.0225(6) -0.0001(4) 0.0033(4) -0.0054(5)
    O6 0.0486(9) 0.0355(7) 0.0356(8) -0.0047(7) 0.0239(7) -0.0119(6)
    O7 0.0256(6) 0.0192(6) 0.0438(8) 0.0011(5) 0.0051(6) 0.0090(6)
    O8 0.0308(7) 0.0471(9) 0.0515(9) -0.0036(7) 0.0047(7) 0.0246(8)
    O9 0.0181(5) 0.0223(6) 0.0224(6) -0.0028(5) -0.0049(5) 0.0037(5)
    C1 0.0170(7) 0.0155(7) 0.0212(8) -0.0003(6) -0.0003(6) -0.0007(6)
    C2 0.0194(7) 0.0147(7) 0.0194(7) -0.0011(6) 0.0019(6) 0.0005(6)
    C3 0.0133(6) 0.0171(7) 0.0201(7) -0.0026(6) 0.0006(6) 0.0001(6)
    C4 0.0137(7) 0.0162(7) 0.0195(7) -0.0028(6) -0.0028(6) 0.0007(6)
    C5 0.0227(8) 0.0196(7) 0.0179(7) -0.0056(7) -0.0042(6) -0.0007(6)
    C6 0.0225(8) 0.0197(7) 0.0159(7) -0.0044(6) 0.0019(6) -0.0025(6)
    C7 0.0142(7) 0.0170(7) 0.0223(7) -0.0005(6) 0.0051(6) -0.0004(6)
    C8 0.0143(7) 0.0158(7) 0.0164(7) 0.0018(6) 0.0027(5) -0.0002(6)
    C9 0.0130(6) 0.0142(6) 0.0157(7) -0.0011(5) 0.0009(5) 0.0004(5)
    C10 0.0130(6) 0.0135(6) 0.0144(7) -0.0017(5) -0.0010(5) 0.0000(5)
    C11 0.0172(7) 0.0217(8) 0.0280(9) -0.0014(6) -0.0069(7) 0.0027(7)
    C12 0.0200(7) 0.0180(7) 0.0136(7) -0.0048(6) -0.0008(6) 0.0005(6)
    C13 0.0173(7) 0.0162(7) 0.0147(7) -0.0039(6) 0.0012(6) -0.0011(6)
    C14 0.0132(6) 0.0129(6) 0.0148(7) -0.0008(6) -0.0019(6) 0.0005(5)
    C15 0.0124(6) 0.0136(6) 0.0141(7) -0.0005(5) 0.0002(5) -0.0001(5)
    C16 0.0168(7) 0.0167(7) 0.0236(8) -0.0008(6) -0.0058(6) 0.0027(6)
    C17 0.0172(7) 0.0171(7) 0.0174(7) 0.0000(6) 0.0013(6) -0.0025(6)
    C18 0.0181(7) 0.0132(6) 0.0174(7) 0.0009(6) -0.0009(6) -0.0011(5)
    C19 0.0136(6) 0.0142(6) 0.0150(7) 0.0003(5) -0.0015(5) -0.0001(5)
    C20 0.0158(7) 0.0139(6) 0.0184(7) -0.0009(6) -0.0015(6) 0.0010(6)
    C21 0.0236(8) 0.0194(7) 0.0190(7) -0.0059(7) 0.0027(6) -0.0006(6)
    C22 0.0177(7) 0.0134(6) 0.0206(7) 0.0005(6) -0.0026(6) -0.0003(6)
    C23 0.0190(7) 0.0134(7) 0.0212(8) -0.0024(6) -0.0027(6) 0.0005(6)
    C24 0.0170(7) 0.0167(7) 0.0168(7) -0.0012(6) -0.0013(6) 0.0007(6)
    C25 0.0198(7) 0.0178(7) 0.0194(7) -0.0028(6) -0.0002(6) 0.0003(6)
    C26 0.0226(8) 0.0176(8) 0.0429(10) -0.0041(7) -0.0020(8) 0.0021(7)
    C27 0.0194(8) 0.0236(8) 0.0299(9) 0.0000(7) 0.0009(7) 0.0048(7)
    C28 0.0250(8) 0.0173(7) 0.0196(8) 0.0003(6) 0.0015(6) -0.0029(6)
    C29 0.0260(8) 0.0217(8) 0.0279(9) 0.0047(7) 0.0022(7) 0.0001(7)
    C30 0.0229(7) 0.0158(7) 0.0167(7) -0.0053(6) -0.0031(6) -0.0019(6)
    C31 0.0224(8) 0.0211(8) 0.0258(8) -0.0013(7) -0.0075(7) 0.0020(7)
    C32 0.0204(8) 0.0226(8) 0.0378(10) -0.0089(7) 0.0113(8) -0.0168(7)
    C33 0.0193(8) 0.0362(10) 0.0612(14) 0.0036(8) 0.0024(9) -0.0261(10)
    C34 0.0307(9) 0.0185(7) 0.0196(8) -0.0006(7) 0.0027(7) -0.0002(6)
    C35 0.0300(9) 0.0277(9) 0.0335(10) 0.0056(8) 0.0092(8) 0.0070(8)
_geom_special_details
;
 All esds (except the esd in the dihedral angle between two l.s. planes)
 are estimated using the full covariance matrix.  The cell esds are taken
 into account individually in the estimation of esds in distances, angles
 and torsion angles; correlations between esds in cell parameters are only
 used when they are defined by crystal symmetry.  An approximate (isotropic)
 treatment of cell esds is used for estimating esds involving l.s. planes.
;
loop_
    _geom_bond_atom_site_label_1
    _geom_bond_atom_site_label_2
    _geom_bond_site_symmetry_2
    _geom_bond_distance
    _geom_bond_publ_flag
    O1 C28 . 1.348(2) ?
    O1 C1 . 1.4574(19) ?
    O2 C28 . 1.203(2) ?
    O3 C30 . 1.3427(19) ?
    O3 C8 . 1.4650(18) ?
    O4 C30 . 1.207(2) ?
    O5 C32 . 1.347(2) ?
    O5 C13 . 1.4619(19) ?
    O6 C32 . 1.207(3) ?
    O7 C34 . 1.345(2) ?
    O7 C26 . 1.443(2) ?
    O8 C34 . 1.199(2) ?
    O9 C27 . 1.455(2) ?
    O9 C24 . 1.4678(19) ?
    C1 C6 . 1.512(2) ?
    C1 C2 . 1.518(2) ?
    C1 H1 . 1.0000 ?
    C2 C3 . 1.542(2) ?
    C2 H2A . 0.9900 ?
    C2 H2B . 0.9900 ?
    C3 C7 . 1.541(2) ?
    C3 C4 . 1.557(2) ?
    C3 H3 . 1.0000 ?
    C4 C11 . 1.541(2) ?
    C4 C5 . 1.545(2) ?
    C4 C10 . 1.562(2) ?
    C5 C6 . 1.526(2) ?
    C5 H5A . 0.9900 ?
    C5 H5B . 0.9900 ?
    C6 H6A . 0.9900 ?
    C6 H6B . 0.9900 ?
    C7 C8 . 1.527(2) ?
    C7 H7A . 0.9900 ?
    C7 H7B . 0.9900 ?
    C8 C9 . 1.523(2) ?
    C8 H8 . 1.0000 ?
    C9 C15 . 1.525(2) ?
    C9 C10 . 1.548(2) ?
    C9 H9 . 1.0000 ?
    C10 C12 . 1.539(2) ?
    C10 H10 . 1.0000 ?
    C11 H11A . 0.9800 ?
    C11 H11B . 0.9800 ?
    C11 H11C . 0.9800 ?
    C12 C13 . 1.533(2) ?
    C12 H12A . 0.9900 ?
    C12 H12B . 0.9900 ?
    C13 C14 . 1.529(2) ?
    C13 H13 . 1.0000 ?
    C14 C16 . 1.543(2) ?
    C14 C15 . 1.543(2) ?
    C14 C19 . 1.560(2) ?
    C15 C17 . 1.536(2) ?
    C15 H15 . 1.0000 ?
    C16 H16A . 0.9800 ?
    C16 H16B . 0.9800 ?
    C16 H16C . 0.9800 ?
    C17 C18 . 1.551(2) ?
    C17 H17A . 0.9900 ?
    C17 H17B . 0.9900 ?
    C18 C19 . 1.554(2) ?
    C18 H18A . 0.9900 ?
    C18 H18B . 0.9900 ?
    C19 C20 . 1.542(2) ?
    C19 H19 . 1.0000 ?
    C20 C21 . 1.534(2) ?
    C20 C22 . 1.544(2) ?
    C20 H20 . 1.0000 ?
    C21 H21A . 0.9800 ?
    C21 H21B . 0.9800 ?
    C21 H21C . 0.9800 ?
    C22 C23 . 1.533(2) ?
    C22 H22A . 0.9900 ?
    C22 H22B . 0.9900 ?
    C23 C24 . 1.513(2) ?
    C23 H23A . 0.9900 ?
    C23 H23B . 0.9900 ?
    C24 C25 . 1.540(2) ?
    C24 H24 . 1.0000 ?
    C25 C26 . 1.508(2) ?
    C25 C27 . 1.536(2) ?
    C25 H25 . 1.0000 ?
    C26 H26A . 0.9900 ?
    C26 H26B . 0.9900 ?
    C27 H27A . 0.9900 ?
    C27 H27B . 0.9900 ?
    C28 C29 . 1.492(2) ?
    C29 H29A . 0.9800 ?
    C29 H29B . 0.9800 ?
    C29 H29C . 0.9800 ?
    C30 C31 . 1.501(2) ?
    C31 H31A . 0.9800 ?
    C31 H31B . 0.9800 ?
    C31 H31C . 0.9800 ?
    C32 C33 . 1.489(3) ?
    C33 H33A . 0.9800 ?
    C33 H33B . 0.9800 ?
    C33 H33C . 0.9800 ?
    C34 C35 . 1.499(3) ?
    C35 H35A . 0.9800 ?
    C35 H35B . 0.9800 ?
    C35 H35C . 0.9800 ?
loop_
    _geom_angle_atom_site_label_1
    _geom_angle_atom_site_label_2
    _geom_angle_atom_site_label_3
    _geom_angle_site_symmetry_1
    _geom_angle_site_symmetry_3
    _geom_angle
    _geom_angle_publ_flag
    C28 O1 C1 . . 116.87(12) ?
    C30 O3 C8 . . 118.21(12) ?
    C32 O5 C13 . . 117.09(14) ?
    C34 O7 C26 . . 118.17(14) ?
    C27 O9 C24 . . 90.99(11) ?
    O1 C1 C6 . . 107.27(13) ?
    O1 C1 C2 . . 109.66(13) ?
    C6 C1 C2 . . 110.96(12) ?
    O1 C1 H1 . . 109.6 ?
    C6 C1 H1 . . 109.6 ?
    C2 C1 H1 . . 109.6 ?
    C1 C2 C3 . . 111.69(13) ?
    C1 C2 H2A . . 109.3 ?
    C3 C2 H2A . . 109.3 ?
    C1 C2 H2B . . 109.3 ?
    C3 C2 H2B . . 109.3 ?
    H2A C2 H2B . . 107.9 ?
    C7 C3 C2 . . 110.69(13) ?
    C7 C3 C4 . . 112.39(12) ?
    C2 C3 C4 . . 113.09(13) ?
    C7 C3 H3 . . 106.7 ?
    C2 C3 H3 . . 106.7 ?
    C4 C3 H3 . . 106.7 ?
    C11 C4 C5 . . 106.37(13) ?
    C11 C4 C3 . . 109.29(13) ?
    C5 C4 C3 . . 108.57(12) ?
    C11 C4 C10 . . 111.35(12) ?
    C5 C4 C10 . . 112.31(13) ?
    C3 C4 C10 . . 108.87(12) ?
    C6 C5 C4 . . 115.09(13) ?
    C6 C5 H5A . . 108.5 ?
    C4 C5 H5A . . 108.5 ?
    C6 C5 H5B . . 108.5 ?
    C4 C5 H5B . . 108.5 ?
    H5A C5 H5B . . 107.5 ?
    C1 C6 C5 . . 108.26(13) ?
    C1 C6 H6A . . 110.0 ?
    C5 C6 H6A . . 110.0 ?
    C1 C6 H6B . . 110.0 ?
    C5 C6 H6B . . 110.0 ?
    H6A C6 H6B . . 108.4 ?
    C8 C7 C3 . . 114.92(13) ?
    C8 C7 H7A . . 108.5 ?
    C3 C7 H7A . . 108.5 ?
    C8 C7 H7B . . 108.5 ?
    C3 C7 H7B . . 108.5 ?
    H7A C7 H7B . . 107.5 ?
    O3 C8 C9 . . 105.53(11) ?
    O3 C8 C7 . . 110.99(12) ?
    C9 C8 C7 . . 111.99(13) ?
    O3 C8 H8 . . 109.4 ?
    C9 C8 H8 . . 109.4 ?
    C7 C8 H8 . . 109.4 ?
    C8 C9 C15 . . 112.19(12) ?
    C8 C9 C10 . . 109.44(12) ?
    C15 C9 C10 . . 112.34(12) ?
    C8 C9 H9 . . 107.5 ?
    C15 C9 H9 . . 107.5 ?
    C10 C9 H9 . . 107.5 ?
    C12 C10 C9 . . 113.74(12) ?
    C12 C10 C4 . . 113.44(12) ?
    C9 C10 C4 . . 109.90(12) ?
    C12 C10 H10 . . 106.4 ?
    C9 C10 H10 . . 106.4 ?
    C4 C10 H10 . . 106.4 ?
    C4 C11 H11A . . 109.5 ?
    C4 C11 H11B . . 109.5 ?
    H11A C11 H11B . . 109.5 ?
    C4 C11 H11C . . 109.5 ?
    H11A C11 H11C . . 109.5 ?
    H11B C11 H11C . . 109.5 ?
    C13 C12 C10 . . 113.99(12) ?
    C13 C12 H12A . . 108.8 ?
    C10 C12 H12A . . 108.8 ?
    C13 C12 H12B . . 108.8 ?
    C10 C12 H12B . . 108.8 ?
    H12A C12 H12B . . 107.7 ?
    O5 C13 C14 . . 107.30(12) ?
    O5 C13 C12 . . 108.04(12) ?
    C14 C13 C12 . . 111.55(13) ?
    O5 C13 H13 . . 110.0 ?
    C14 C13 H13 . . 110.0 ?
    C12 C13 H13 . . 110.0 ?
    C13 C14 C16 . . 107.28(12) ?
    C13 C14 C15 . . 107.91(11) ?
    C16 C14 C15 . . 113.03(13) ?
    C13 C14 C19 . . 118.66(12) ?
    C16 C14 C19 . . 110.07(12) ?
    C15 C14 C19 . . 99.90(11) ?
    C9 C15 C17 . . 117.44(12) ?
    C9 C15 C14 . . 113.63(12) ?
    C17 C15 C14 . . 103.95(12) ?
    C9 C15 H15 . . 107.1 ?
    C17 C15 H15 . . 107.1 ?
    C14 C15 H15 . . 107.1 ?
    C14 C16 H16A . . 109.5 ?
    C14 C16 H16B . . 109.5 ?
    H16A C16 H16B . . 109.5 ?
    C14 C16 H16C . . 109.5 ?
    H16A C16 H16C . . 109.5 ?
    H16B C16 H16C . . 109.5 ?
    C15 C17 C18 . . 104.04(12) ?
    C15 C17 H17A . . 110.9 ?
    C18 C17 H17A . . 110.9 ?
    C15 C17 H17B . . 110.9 ?
    C18 C17 H17B . . 110.9 ?
    H17A C17 H17B . . 109.0 ?
    C17 C18 C19 . . 106.89(12) ?
    C17 C18 H18A . . 110.3 ?
    C19 C18 H18A . . 110.3 ?
    C17 C18 H18B . . 110.3 ?
    C19 C18 H18B . . 110.3 ?
    H18A C18 H18B . . 108.6 ?
    C20 C19 C18 . . 113.40(12) ?
    C20 C19 C14 . . 117.92(12) ?
    C18 C19 C14 . . 101.66(12) ?
    C20 C19 H19 . . 107.8 ?
    C18 C19 H19 . . 107.8 ?
    C14 C19 H19 . . 107.8 ?
    C21 C20 C19 . . 112.00(12) ?
    C21 C20 C22 . . 110.27(13) ?
    C19 C20 C22 . . 112.93(12) ?
    C21 C20 H20 . . 107.1 ?
    C19 C20 H20 . . 107.1 ?
    C22 C20 H20 . . 107.1 ?
    C20 C21 H21A . . 109.5 ?
    C20 C21 H21B . . 109.5 ?
    H21A C21 H21B . . 109.5 ?
    C20 C21 H21C . . 109.5 ?
    H21A C21 H21C . . 109.5 ?
    H21B C21 H21C . . 109.5 ?
    C23 C22 C20 . . 115.62(12) ?
    C23 C22 H22A . . 108.4 ?
    C20 C22 H22A . . 108.4 ?
    C23 C22 H22B . . 108.4 ?
    C20 C22 H22B . . 108.4 ?
    H22A C22 H22B . . 107.4 ?
    C24 C23 C22 . . 110.25(12) ?
    C24 C23 H23A . . 109.6 ?
    C22 C23 H23A . . 109.6 ?
    C24 C23 H23B . . 109.6 ?
    C22 C23 H23B . . 109.6 ?
    H23A C23 H23B . . 108.1 ?
    O9 C24 C23 . . 111.69(12) ?
    O9 C24 C25 . . 90.95(11) ?
    C23 C24 C25 . . 116.24(13) ?
    O9 C24 H24 . . 112.1 ?
    C23 C24 H24 . . 112.1 ?
    C25 C24 H24 . . 112.1 ?
    C26 C25 C27 . . 112.61(14) ?
    C26 C25 C24 . . 115.49(14) ?
    C27 C25 C24 . . 85.35(12) ?
    C26 C25 H25 . . 113.5 ?
    C27 C25 H25 . . 113.5 ?
    C24 C25 H25 . . 113.5 ?
    O7 C26 C25 . . 109.20(14) ?
    O7 C26 H26A . . 109.8 ?
    C25 C26 H26A . . 109.8 ?
    O7 C26 H26B . . 109.8 ?
    C25 C26 H26B . . 109.8 ?
    H26A C26 H26B . . 108.3 ?
    O9 C27 C25 . . 91.60(12) ?
    O9 C27 H27A . . 113.4 ?
    C25 C27 H27A . . 113.4 ?
    O9 C27 H27B . . 113.4 ?
    C25 C27 H27B . . 113.4 ?
    H27A C27 H27B . . 110.7 ?
    O2 C28 O1 . . 123.57(16) ?
    O2 C28 C29 . . 125.20(16) ?
    O1 C28 C29 . . 111.23(14) ?
    C28 C29 H29A . . 109.5 ?
    C28 C29 H29B . . 109.5 ?
    H29A C29 H29B . . 109.5 ?
    C28 C29 H29C . . 109.5 ?
    H29A C29 H29C . . 109.5 ?
    H29B C29 H29C . . 109.5 ?
    O4 C30 O3 . . 124.10(16) ?
    O4 C30 C31 . . 125.36(15) ?
    O3 C30 C31 . . 110.54(14) ?
    C30 C31 H31A . . 109.5 ?
    C30 C31 H31B . . 109.5 ?
    H31A C31 H31B . . 109.5 ?
    C30 C31 H31C . . 109.5 ?
    H31A C31 H31C . . 109.5 ?
    H31B C31 H31C . . 109.5 ?
    O6 C32 O5 . . 123.22(19) ?
    O6 C32 C33 . . 125.41(18) ?
    O5 C32 C33 . . 111.36(17) ?
    C32 C33 H33A . . 109.5 ?
    C32 C33 H33B . . 109.5 ?
    H33A C33 H33B . . 109.5 ?
    C32 C33 H33C . . 109.5 ?
    H33A C33 H33C . . 109.5 ?
    H33B C33 H33C . . 109.5 ?
    O8 C34 O7 . . 123.61(17) ?
    O8 C34 C35 . . 125.34(17) ?
    O7 C34 C35 . . 111.03(15) ?
    C34 C35 H35A . . 109.5 ?
    C34 C35 H35B . . 109.5 ?
    H35A C35 H35B . . 109.5 ?
    C34 C35 H35C . . 109.5 ?
    H35A C35 H35C . . 109.5 ?
    H35B C35 H35C . . 109.5 ?
loop_
    _geom_torsion_atom_site_label_1
    _geom_torsion_atom_site_label_2
    _geom_torsion_atom_site_label_3
    _geom_torsion_atom_site_label_4
    _geom_torsion_site_symmetry_1
    _geom_torsion_site_symmetry_2
    _geom_torsion_site_symmetry_3
    _geom_torsion_site_symmetry_4
    _geom_torsion
    _geom_torsion_publ_flag
    C28 O1 C1 C6 . . . . -159.24(13) ?
    C28 O1 C1 C2 . . . . 80.16(16) ?
    O1 C1 C2 C3 . . . . 176.76(12) ?
    C6 C1 C2 C3 . . . . 58.43(17) ?
    C1 C2 C3 C7 . . . . 179.80(12) ?
    C1 C2 C3 C4 . . . . -53.08(17) ?
    C7 C3 C4 C11 . . . . -69.76(16) ?
    C2 C3 C4 C11 . . . . 164.02(13) ?
    C7 C3 C4 C5 . . . . 174.61(12) ?
    C2 C3 C4 C5 . . . . 48.39(16) ?
    C7 C3 C4 C10 . . . . 52.06(16) ?
    C2 C3 C4 C10 . . . . -74.16(15) ?
    C11 C4 C5 C6 . . . . -170.10(13) ?
    C3 C4 C5 C6 . . . . -52.59(17) ?
    C10 C4 C5 C6 . . . . 67.85(17) ?
    O1 C1 C6 C5 . . . . -179.27(12) ?
    C2 C1 C6 C5 . . . . -59.50(17) ?
    C4 C5 C6 C1 . . . . 58.59(17) ?
    C2 C3 C7 C8 . . . . 80.19(16) ?
    C4 C3 C7 C8 . . . . -47.32(18) ?
    C30 O3 C8 C9 . . . . 151.13(13) ?
    C30 O3 C8 C7 . . . . -87.34(16) ?
    C3 C7 C8 O3 . . . . -68.55(16) ?
    C3 C7 C8 C9 . . . . 49.11(17) ?
    O3 C8 C9 C15 . . . . -60.65(15) ?
    C7 C8 C9 C15 . . . . 178.47(12) ?
    O3 C8 C9 C10 . . . . 64.75(15) ?
    C7 C8 C9 C10 . . . . -56.13(16) ?
    C8 C9 C10 C12 . . . . -168.46(12) ?
    C15 C9 C10 C12 . . . . -43.15(17) ?
    C8 C9 C10 C4 . . . . 63.12(15) ?
    C15 C9 C10 C4 . . . . -171.56(12) ?
    C11 C4 C10 C12 . . . . -68.69(17) ?
    C5 C4 C10 C12 . . . . 50.48(17) ?
    C3 C4 C10 C12 . . . . 170.75(12) ?
    C11 C4 C10 C9 . . . . 59.89(17) ?
    C5 C4 C10 C9 . . . . 179.06(12) ?
    C3 C4 C10 C9 . . . . -60.67(15) ?
    C9 C10 C12 C13 . . . . 44.55(18) ?
    C4 C10 C12 C13 . . . . 171.13(13) ?
    C32 O5 C13 C14 . . . . -152.07(13) ?
    C32 O5 C13 C12 . . . . 87.54(15) ?
    C10 C12 C13 O5 . . . . 64.29(16) ?
    C10 C12 C13 C14 . . . . -53.40(17) ?
    O5 C13 C14 C16 . . . . 178.76(11) ?
    C12 C13 C14 C16 . . . . -63.10(15) ?
    O5 C13 C14 C15 . . . . -59.16(15) ?
    C12 C13 C14 C15 . . . . 58.98(16) ?
    O5 C13 C14 C19 . . . . 53.33(16) ?
    C12 C13 C14 C19 . . . . 171.47(12) ?
    C8 C9 C15 C17 . . . . -62.70(17) ?
    C10 C9 C15 C17 . . . . 173.51(12) ?
    C8 C9 C15 C14 . . . . 175.73(12) ?
    C10 C9 C15 C14 . . . . 51.94(16) ?
    C13 C14 C15 C9 . . . . -59.54(16) ?
    C16 C14 C15 C9 . . . . 58.92(16) ?
    C19 C14 C15 C9 . . . . 175.84(12) ?
    C13 C14 C15 C17 . . . . 171.63(12) ?
    C16 C14 C15 C17 . . . . -69.90(15) ?
    C19 C14 C15 C17 . . . . 47.02(14) ?
    C9 C15 C17 C18 . . . . -156.59(13) ?
    C14 C15 C17 C18 . . . . -30.13(15) ?
    C15 C17 C18 C19 . . . . 1.41(16) ?
    C17 C18 C19 C20 . . . . 154.78(12) ?
    C17 C18 C19 C14 . . . . 27.19(14) ?
    C13 C14 C19 C20 . . . . 73.75(17) ?
    C16 C14 C19 C20 . . . . -50.32(17) ?
    C15 C14 C19 C20 . . . . -169.43(12) ?
    C13 C14 C19 C18 . . . . -161.62(12) ?
    C16 C14 C19 C18 . . . . 74.31(14) ?
    C15 C14 C19 C18 . . . . -44.81(13) ?
    C18 C19 C20 C21 . . . . 171.99(13) ?
    C14 C19 C20 C21 . . . . -69.42(17) ?
    C18 C19 C20 C22 . . . . 46.78(17) ?
    C14 C19 C20 C22 . . . . 165.36(13) ?
    C21 C20 C22 C23 . . . . -61.34(17) ?
    C19 C20 C22 C23 . . . . 64.81(18) ?
    C20 C22 C23 C24 . . . . 170.42(13) ?
    C27 O9 C24 C23 . . . . 110.70(14) ?
    C27 O9 C24 C25 . . . . -8.14(12) ?
    C22 C23 C24 O9 . . . . 179.66(12) ?
    C22 C23 C24 C25 . . . . -77.87(17) ?
    O9 C24 C25 C26 . . . . -105.13(15) ?
    C23 C24 C25 C26 . . . . 140.01(15) ?
    O9 C24 C25 C27 . . . . 7.74(11) ?
    C23 C24 C25 C27 . . . . -107.12(15) ?
    C34 O7 C26 C25 . . . . -125.74(16) ?
    C27 C25 C26 O7 . . . . -158.84(15) ?
    C24 C25 C26 O7 . . . . -63.0(2) ?
    C24 O9 C27 C25 . . . . 8.17(12) ?
    C26 C25 C27 O9 . . . . 107.91(15) ?
    C24 C25 C27 O9 . . . . -7.81(11) ?
    C1 O1 C28 O2 . . . . 4.1(2) ?
    C1 O1 C28 C29 . . . . -175.51(13) ?
    C8 O3 C30 O4 . . . . 1.5(2) ?
    C8 O3 C30 C31 . . . . -179.50(12) ?
    C13 O5 C32 O6 . . . . 2.6(2) ?
    C13 O5 C32 C33 . . . . -176.65(13) ?
    C26 O7 C34 O8 . . . . -0.3(3) ?
    C26 O7 C34 C35 . . . . 178.09(16) ?
