# Supplementary material for: (20R,24R,25S)-3α,7α,12α,27-Tetra­acet­oxy-24,26-ep­oxy-5β-cholestane
Source: Acta Crystallogr Sect E Struct Rep Online. 2009 Apr 10;65(Pt 5):o1026. doi: 10.1107/S160053680901188X (PMC2977710; doi:10.1107/S160053680901188X)
Supplement: Supplementary file 2 [file e-65-o1026-Isup2.hkl]

# 
# h,k,l, Fc-squared, Fo-squared, sigma(Fo-squared) and status flag 
# 
data_I
_shelx_title '  P212121' 
_shelx_refln_list_code          4 
_shelx_F_calc_maximum      179.81 
_exptl_crystal_F_000      1344.00 
_reflns_d_resolution_high  0.7502 
 
loop_ 
 _symmetry_equiv_pos_as_xyz 
 'x, y, z' 
 '-x+1/2, -y, z+1/2' 
 '-x, y+1/2, -z+1/2' 
 'x+1/2, -y+1/2, -z' 
 
_cell_length_a    10.9474 
_cell_length_b    14.7638 
_cell_length_c    20.4477 
_cell_angle_alpha  90.000 
_cell_angle_beta   90.000 
_cell_angle_gamma  90.000 
 
_shelx_F_squared_multiplier     1.000 
 
loop_ 
 _refln_index_h 
 _refln_index_k 
 _refln_index_l 
 _refln_F_squared_calc 
 _refln_F_squared_meas 
 _refln_F_squared_sigma 
 _refln_observed_status 
   2   0   0     2075.61     2081.26     30.95 o 
   4   0   0      620.04      734.95     14.41 o 
   6   0   0     1688.54     1630.02     41.07 o 
   8   0   0      579.73      545.42     12.69 o 
  10   0   0     1191.64     1126.09     21.49 o 
  12   0   0      226.21      174.59     12.76 o 
  14   0   0      382.06      371.36     28.49 o 
   1   1   0       34.15       35.60      1.01 o 
   2   1   0      801.63      823.62      9.06 o 
   3   1   0     4824.01     4924.15     44.21 o 
   4   1   0     1441.83     1438.98     15.24 o 
   5   1   0        0.34        0.39      1.77 o 
   6   1   0      611.53      647.54      9.58 o 
   7   1   0      544.53      558.48     10.05 o 
   8   1   0     1025.50      995.68     14.22 o 
   9   1   0      154.78      153.90      6.06 o 
  10   1   0      554.86      518.02     11.00 o 
  11   1   0       10.26        6.47      4.11 o 
  12   1   0      350.23      352.22     11.98 o 
  13   1   0       89.83       71.80      8.88 o 
  14   1   0       63.43       66.76      9.53 o 
   0   2   0    10721.86    10912.50    149.17 o 
   1   2   0     6527.98     6580.89     57.90 o 
   2   2   0       26.73       19.80      1.42 o 
   3   2   0      111.74      106.31      3.06 o 
   4   2   0     3880.39     3972.53     38.08 o 
   5   2   0      513.50      513.90      7.89 o 
   6   2   0     1046.32     1131.97     14.03 o 
   7   2   0       82.62       82.47      3.97 o 
   8   2   0     1067.51     1015.52     18.50 o 
   9   2   0      243.40      214.57      7.05 o 
  10   2   0      453.44      440.79     11.17 o 
  11   2   0      106.53      105.63      7.36 o 
  12   2   0       39.89       39.49      7.74 o 
  13   2   0        8.91        5.68      6.85 o 
  14   2   0       34.62       47.47     12.97 o 
   1   3   0     7672.62     7842.66     68.76 o 
   2   3   0     4861.96     4876.74     43.88 o 
   3   3   0     2381.21     2364.84     23.02 o 
   4   3   0     4657.78     4876.58     44.95 o 
   5   3   0      533.90      532.49     11.86 o 
   6   3   0     2606.33     2782.12     28.50 o 
   7   3   0     3217.33     3404.39     34.54 o 
   8   3   0       26.63       39.71      3.65 o 
   9   3   0       99.50       99.34      5.27 o 
  10   3   0      268.36      264.02      7.44 o 
  11   3   0      278.86      254.42     10.00 o 
  12   3   0      466.53      452.00     16.04 o 
  13   3   0      417.76      442.47     16.61 o 
  14   3   0        0.13       -0.41      9.42 o 
   0   4   0       89.17      108.87      4.48 o 
   1   4   0     2271.44     2505.97     21.76 o 
   2   4   0     3456.29     3401.76     31.83 o 
   3   4   0     1168.30     1151.83     12.99 o 
   4   4   0      191.47      295.59      5.31 o 
   5   4   0      142.10      159.35      4.77 o 
   6   4   0     1345.14     1375.69     16.56 o 
   7   4   0        5.56        7.09      2.63 o 
   8   4   0        0.69        3.10      2.89 o 
   9   4   0      122.82      121.87      5.60 o 
  10   4   0       10.41       10.57      3.81 o 
  11   4   0      335.40      291.03     12.66 o 
  12   4   0      376.65      385.29     14.92 o 
  13   4   0       91.04       97.83     17.11 o 
  14   4   0       10.55       12.83      9.90 o 
   1   5   0      919.87      943.76     10.93 o 
   2   5   0       94.63       82.05      3.21 o 
   3   5   0        4.45       10.56      1.93 o 
   4   5   0       10.83       17.16      2.93 o 
   5   5   0      679.45      712.13     10.29 o 
   6   5   0      589.39      714.82     10.81 o 
   7   5   0      161.68      168.34      7.55 o 
   8   5   0     1711.87     1602.50     20.07 o 
   9   5   0     1140.49     1080.91     16.08 o 
  10   5   0      263.99      238.55     15.50 o 
  11   5   0       90.29       94.20      8.43 o 
  12   5   0      147.82      158.52     13.81 o 
  13   5   0        0.06        0.63      8.74 o 
  14   5   0      135.14      138.58     15.14 o 
   0   6   0     2464.30     2634.12     38.24 o 
   1   6   0       28.77       34.54      2.36 o 
   2   6   0      731.66      679.52      9.27 o 
   3   6   0       17.08       19.75      3.08 o 
   4   6   0      348.78      365.59      6.86 o 
   5   6   0        0.18       -1.96      1.96 o 
   6   6   0      712.29      755.28     11.44 o 
   7   6   0       82.96       87.14      4.54 o 
   8   6   0       33.88       44.12      5.87 o 
   9   6   0       84.49      103.19      6.69 o 
  10   6   0       66.97       53.47      8.61 o 
  11   6   0      262.32      242.43     14.95 o 
  12   6   0      136.73      126.44     12.97 o 
  13   6   0       16.79       26.81     10.03 o 
   1   7   0      663.37      683.12      9.61 o 
   2   7   0      492.81      526.98      9.88 o 
   3   7   0      409.20      466.24      9.72 o 
   4   7   0      100.78       88.61      5.06 o 
   5   7   0      542.98      611.58      9.11 o 
   6   7   0        5.92       19.01      3.06 o 
   7   7   0      126.66      134.07      6.62 o 
   8   7   0       77.50       77.01      5.87 o 
   9   7   0      922.65      837.17     29.47 o 
  10   7   0      135.23      111.83     11.20 o 
  11   7   0       62.51       51.97     11.56 o 
  12   7   0      500.21      495.09     21.86 o 
  13   7   0      632.46      677.98     26.45 o 
   0   8   0      110.42      113.76      5.57 o 
   1   8   0        6.36        9.45      2.29 o 
   2   8   0        3.18        0.24      2.07 o 
   3   8   0     7592.68     7785.66     80.37 o 
   4   8   0     1040.92      980.90     20.36 o 
   5   8   0      252.49      319.27      9.19 o 
   6   8   0      367.50      407.82     10.66 o 
   7   8   0      579.06      574.23     12.91 o 
   8   8   0       18.29        8.95      4.31 o 
   9   8   0       10.26       11.10      4.63 o 
  10   8   0      196.72      185.67     13.31 o 
  11   8   0      496.85      545.63     28.46 o 
  12   8   0      402.39      427.65     20.76 o 
  13   8   0      333.58      317.90     19.76 o 
   1   9   0       42.61       50.92      4.66 o 
   2   9   0      487.76      489.83      8.66 o 
   3   9   0      271.59      271.11      7.56 o 
   4   9   0        7.17        3.26      3.79 o 
   5   9   0       59.52       56.42      5.31 o 
   6   9   0       12.73       12.77      3.81 o 
   7   9   0      120.61      126.96      7.19 o 
   8   9   0       83.03       91.76      6.62 o 
   9   9   0       52.40       77.44      6.74 o 
  10   9   0       43.78       50.09      9.68 o 
  11   9   0      445.83      442.90     20.52 o 
  12   9   0       45.65       54.79     22.65 o 
   0  10   0      426.96      404.39     16.16 o 
   1  10   0     1061.23     1084.68     13.71 o 
   2  10   0      151.88      139.72      5.21 o 
   3  10   0      153.91      163.67      6.40 o 
   4  10   0        1.60        6.96      3.36 o 
   5  10   0      148.60      147.43      7.26 o 
   6  10   0       86.03       90.74      7.54 o 
   7  10   0       72.32       63.28      6.07 o 
   8  10   0       37.34       53.61      6.10 o 
   9  10   0       44.17       45.69      6.01 o 
  10  10   0      159.62      194.36     14.63 o 
  11  10   0        1.33        3.63      8.36 o 
  12  10   0        3.74        3.01      9.30 o 
   1  11   0       13.47       18.38      3.87 o 
   2  11   0      115.76      111.22      4.99 o 
   3  11   0     1470.10     1445.21     18.68 o 
   4  11   0        5.98        9.44      3.78 o 
   5  11   0      261.51      246.52      7.90 o 
   6  11   0       97.93      110.51      7.24 o 
   7  11   0      514.49      459.18     12.87 o 
   8  11   0        0.28        2.05      6.31 o 
   9  11   0       25.53       21.15      5.78 o 
  10  11   0       62.26       62.94     10.98 o 
  11  11   0       18.31       19.72     15.09 o 
  12  11   0        0.96        4.90     24.22 o 
   0  12   0      406.98      425.77     23.36 o 
   1  12   0     1785.19     1808.64     20.76 o 
   2  12   0      491.07      449.22      8.99 o 
   3  12   0        0.49        6.26      3.30 o 
   4  12   0       36.88       19.67      5.60 o 
   5  12   0       69.06       76.53      6.50 o 
   6  12   0      333.96      312.74     12.12 o 
   7  12   0      856.59      798.73     23.68 o 
   8  12   0       36.52       53.22      7.88 o 
   9  12   0        6.31        5.42     10.87 o 
  10  12   0       23.64       41.39     10.77 o 
  11  12   0      316.40      329.59     20.12 o 
   1  13   0       10.61       10.08      4.21 o 
   2  13   0      725.23      697.13     11.78 o 
   3  13   0        8.14        6.34      5.24 o 
   4  13   0      184.36      188.77     12.40 o 
   5  13   0      225.69      211.44      9.36 o 
   6  13   0       63.85       65.61      6.65 o 
   7  13   0      108.15      108.62      9.20 o 
   8  13   0       14.63       11.92      6.46 o 
   9  13   0        1.17       -4.20      7.85 o 
  10  13   0      209.58      262.55     31.22 o 
   0  14   0      532.12      555.99     15.24 o 
   1  14   0      537.90      545.34     10.79 o 
   2  14   0      564.38      515.56     13.77 o 
   3  14   0       52.21       42.53      6.24 o 
   4  14   0      177.79      166.31      8.48 o 
   5  14   0      133.27      153.24      9.30 o 
   6  14   0      463.63      418.37     13.32 o 
   7  14   0       74.40       81.12      9.95 o 
   8  14   0       24.06       15.88      9.89 o 
   9  14   0        0.23       -0.50     11.97 o 
  10  14   0        0.44       -8.67      8.67 o 
   1  15   0      687.75      658.89     24.16 o 
   2  15   0      396.48      384.43     12.76 o 
   3  15   0      414.05      434.78     13.60 o 
   4  15   0      189.30      185.71      8.77 o 
   5  15   0      295.30      300.57     11.60 o 
   6  15   0        0.00        2.75      6.12 o 
   7  15   0        2.47        0.95      6.50 o 
   8  15   0       14.96       -2.20      6.74 o 
   9  15   0       26.91       12.70      9.88 o 
   0  16   0     2629.29     2493.53     80.27 o 
   1  16   0      549.49      515.07     14.79 o 
   2  16   0      689.46      735.39     17.66 o 
   3  16   0       78.30       88.47      9.59 o 
   4  16   0      999.98     1008.06     19.14 o 
   5  16   0      126.90      132.71      9.34 o 
   6  16   0       43.73       53.26      9.34 o 
   7  16   0       77.60       75.93      9.53 o 
   8  16   0       11.46       24.44     10.61 o 
   1  17   0      422.71      416.41     22.53 o 
   2  17   0      221.38      216.59     13.18 o 
   3  17   0        4.33        2.79      5.23 o 
   4  17   0      206.44      204.45      9.78 o 
   5  17   0        0.52        5.14      5.80 o 
   6  17   0      104.98      106.67      9.63 o 
   7  17   0        3.82        4.22      7.02 o 
   0  18   0      139.58      157.19     24.67 o 
   1  18   0        0.91        1.58     10.86 o 
   2  18   0      106.40      127.62     16.02 o 
   3  18   0       50.92       49.45     13.67 o 
   4  18   0      176.95      176.25     16.64 o 
   5  18   0       15.82       21.11      6.48 o 
   1  19   0       65.86       38.64     33.09 o 
   2  19   0      329.81      307.31     22.34 o 
   3  19   0      237.15      250.45     20.95 o 
   1   0   1        2.71       -1.93      1.93 o 
   2   0   1    15869.71    16055.06    157.66 o 
   3   0   1     4780.22     4648.82     42.31 o 
   4   0   1     2052.57     1974.33     22.44 o 
   5   0   1       43.74       43.87      3.07 o 
   6   0   1      141.97      148.35      7.64 o 
   7   0   1      382.59      390.83     13.51 o 
   8   0   1       53.46       62.02      4.73 o 
   9   0   1      783.95      775.62     11.55 o 
  10   0   1      197.81      207.53      6.60 o 
  11   0   1      944.48      914.00     15.70 o 
  12   0   1       22.16       24.23      5.86 o 
  13   0   1       11.94       15.64      5.93 o 
  14   0   1       24.48       33.68     10.33 o 
   0   1   1     1082.15      994.96     29.12 o 
   1   1   1    15336.26    15017.77     97.88 o 
   2   1   1    20243.64    19905.43    128.40 o 
   3   1   1     1540.77     1643.69     12.84 o 
   4   1   1      260.78      318.28      5.27 o 
   5   1   1       43.86       40.95      1.91 o 
   6   1   1       28.81       36.97      1.86 o 
   7   1   1      270.92      293.90      4.49 o 
   8   1   1      377.24      361.73      5.71 o 
   9   1   1       38.77       41.66      2.92 o 
  10   1   1      217.98      233.54      7.60 o 
  11   1   1      316.73      311.17      6.66 o 
  12   1   1      106.15       99.10      5.31 o 
  13   1   1       72.10       68.27      5.62 o 
  14   1   1      251.43      277.72     10.06 o 
   0   2   1     4389.90     4562.50     37.24 o 
   1   2   1     1915.33     1885.55     11.41 o 
   2   2   1    13752.96    13970.13     85.67 o 
   3   2   1       19.65       15.74      1.17 o 
   4   2   1      804.33      823.60      7.49 o 
   5   2   1     1066.60     1126.46      9.48 o 
   6   2   1      517.95      548.00      6.16 o 
   7   2   1      321.83      299.96      4.86 o 
   8   2   1      273.60      264.75      4.72 o 
   9   2   1       84.63       81.48      3.22 o 
  10   2   1      231.92      225.57      5.53 o 
  11   2   1     1906.26     1801.44     18.09 o 
  12   2   1       48.60       45.09      5.04 o 
  13   2   1       76.11       85.55      6.47 o 
  14   2   1      110.41      110.91      8.13 o 
   0   3   1     1831.22     1923.09     18.32 o 
   1   3   1     2284.21     2330.25     15.50 o 
   2   3   1     6192.57     6145.05     36.93 o 
   3   3   1      616.18      699.92      6.15 o 
   4   3   1     4671.50     5168.95     33.55 o 
   5   3   1     7221.16     7589.07     48.52 o 
   6   3   1      311.98      345.86      4.92 o 
   7   3   1       31.24       32.13      2.23 o 
   8   3   1      756.50      736.53      8.34 o 
   9   3   1       86.45       84.57      3.34 o 
  10   3   1      626.08      626.19      9.23 o 
  11   3   1      286.48      254.29     10.03 o 
  12   3   1      112.19      109.02      6.62 o 
  13   3   1       92.97       98.82      7.53 o 
  14   3   1       11.97       13.79      7.12 o 
   0   4   1      288.42      327.05     10.79 o 
   1   4   1     1462.07     1587.65     11.37 o 
   2   4   1     1264.56     1326.96     10.71 o 
   3   4   1    10563.29    11018.77     65.29 o 
   4   4   1      366.10      363.27      4.51 o 
   5   4   1     1337.16     1418.66     11.57 o 
   6   4   1        0.56        1.64      1.58 o 
   7   4   1      127.37      143.50      3.68 o 
   8   4   1      285.52      279.74      5.21 o 
   9   4   1       84.02       75.91      3.42 o 
  10   4   1      204.44      204.18      6.09 o 
  11   4   1      455.44      444.80     15.05 o 
  12   4   1      124.96      123.74      6.94 o 
  13   4   1       53.76       51.08      7.93 o 
  14   4   1      407.97      443.45     15.87 o 
   0   5   1       17.41       21.32      1.87 o 
   1   5   1     2886.64     2949.07     18.99 o 
   2   5   1     1041.99     1112.30     10.39 o 
   3   5   1     1499.44     1560.83     12.87 o 
   4   5   1     7260.44     8102.08     51.69 o 
   5   5   1     2085.06     2223.32     16.71 o 
   6   5   1      336.75      361.80      5.23 o 
   7   5   1      629.27      677.28      7.78 o 
   8   5   1       38.61       46.05      3.30 o 
   9   5   1       45.38       38.99      3.15 o 
  10   5   1        3.78        1.98      3.26 o 
  11   5   1       53.07       55.96      5.74 o 
  12   5   1      131.23      119.30      7.78 o 
  13   5   1       14.03       16.17      6.60 o 
  14   5   1       60.02       51.19      8.23 o 
   0   6   1     2101.32     2138.78     21.74 o 
   1   6   1      843.70      878.36      7.67 o 
   2   6   1     3173.22     3413.48     23.35 o 
   3   6   1     3887.20     4059.13     31.22 o 
   4   6   1     1167.96     1205.16      9.91 o 
   5   6   1      107.67      133.04      3.22 o 
   6   6   1      722.69      726.79      7.88 o 
   7   6   1      286.56      256.42      4.88 o 
   8   6   1      234.91      214.59      5.28 o 
   9   6   1     1538.41     1439.91     18.68 o 
  10   6   1      479.70      444.12     10.22 o 
  11   6   1       78.01       76.35      7.28 o 
  12   6   1      270.98      282.29     12.01 o 
  13   6   1       13.72        9.32      6.79 o 
   0   7   1       13.79       15.60      2.26 o 
   1   7   1     2650.21     2763.80     19.56 o 
   2   7   1      605.04      644.16      6.34 o 
   3   7   1      775.69      814.08     10.13 o 
   4   7   1       15.77       19.36      2.35 o 
   5   7   1     2090.99     2135.78     16.69 o 
   6   7   1       30.16       29.93      2.19 o 
   7   7   1      593.83      592.65      8.16 o 
   8   7   1      175.15      160.21      5.24 o 
   9   7   1       25.09       29.62      3.59 o 
  10   7   1      285.17      252.93      8.99 o 
  11   7   1       36.23       49.14      6.89 o 
  12   7   1       16.15       10.04      7.98 o 
  13   7   1       21.99       27.41      7.38 o 
   0   8   1      106.94      104.85      3.76 o 
   1   8   1     2177.50     2250.95     16.21 o 
   2   8   1     1225.90     1202.01     10.48 o 
   3   8   1      975.67      984.25     11.18 o 
   4   8   1     1149.05     1157.12     12.66 o 
   5   8   1     1579.04     1599.43     16.26 o 
   6   8   1      340.07      369.13      6.09 o 
   7   8   1     1257.42     1243.13     14.65 o 
   8   8   1       24.87       29.80      3.49 o 
   9   8   1      186.53      197.31      6.21 o 
  10   8   1       59.43       59.95      5.34 o 
  11   8   1       68.19       69.04      7.41 o 
  12   8   1      187.30      215.40     14.75 o 
  13   8   1      435.58      466.39     16.64 o 
   0   9   1       12.36       18.07      2.54 o 
   1   9   1      216.97      247.71      4.18 o 
   2   9   1      177.52      161.04      3.65 o 
   3   9   1      388.42      410.45      6.55 o 
   4   9   1       39.95       38.33      2.76 o 
   5   9   1     1439.82     1500.60     14.93 o 
   6   9   1       71.23       66.64      3.98 o 
   7   9   1      753.50      763.09     11.08 o 
   8   9   1      285.07      285.96      7.18 o 
   9   9   1       51.89       39.09      4.32 o 
  10   9   1      349.80      324.33     10.77 o 
  11   9   1      197.36      217.36     11.06 o 
  12   9   1       53.54       70.69      9.69 o 
   0  10   1       23.35       22.91      2.83 o 
   1  10   1      812.60      815.44      8.31 o 
   2  10   1      582.07      563.09      6.94 o 
   3  10   1      970.05      929.08     10.18 o 
   4  10   1     1533.51     1452.38     14.14 o 
   5  10   1      609.59      592.65      8.56 o 
   6  10   1      132.41      128.93      5.07 o 
   7  10   1      240.13      243.50      6.75 o 
   8  10   1       81.32       84.95      4.93 o 
   9  10   1       70.54       64.97      6.12 o 
  10  10   1      249.42      248.60     11.15 o 
  11  10   1       62.03       58.61      7.73 o 
  12  10   1      279.19      297.71     13.33 o 
   0  11   1        1.68        5.19      2.68 o 
   1  11   1      202.14      188.00      5.29 o 
   2  11   1      238.14      240.42      4.68 o 
   3  11   1      118.26      105.31      3.77 o 
   4  11   1     2119.65     2040.80     18.43 o 
   5  11   1     1517.20     1387.69     15.58 o 
   6  11   1      436.27      414.04      8.55 o 
   7  11   1       32.25       19.86      3.98 o 
   8  11   1       88.58       90.23      5.60 o 
   9  11   1      113.31      115.57      6.76 o 
  10  11   1      149.45      155.31      9.84 o 
  11  11   1      136.81      152.94     10.43 o 
  12  11   1       30.52       34.48      7.83 o 
   0  12   1      204.64      230.44      7.17 o 
   1  12   1       67.92       68.97      3.05 o 
   2  12   1      774.98      772.62      8.73 o 
   3  12   1      876.65      829.74      9.22 o 
   4  12   1      527.73      481.66      8.59 o 
   5  12   1      473.01      441.23     11.67 o 
   6  12   1      217.47      219.66      7.11 o 
   7  12   1      108.71      105.70      6.28 o 
   8  12   1      508.35      541.02     13.13 o 
   9  12   1       10.88       11.05      4.73 o 
  10  12   1      214.27      184.57     10.70 o 
  11  12   1       73.07       97.29      9.43 o 
   0  13   1      143.08      121.46      6.90 o 
   1  13   1      221.21      208.38      4.76 o 
   2  13   1      251.67      256.07      6.56 o 
   3  13   1      467.70      456.20      7.57 o 
   4  13   1      664.73      604.16     10.92 o 
   5  13   1      212.62      190.45      6.82 o 
   6  13   1      235.18      225.41      7.54 o 
   7  13   1      159.06      158.29      7.39 o 
   8  13   1      199.50      201.32      8.38 o 
   9  13   1      149.24      164.69      9.14 o 
  10  13   1       72.72       73.20      9.00 o 
   0  14   1      507.09      520.34     10.54 o 
   1  14   1     1041.00      979.38     11.03 o 
   2  14   1      254.73      250.78      8.20 o 
   3  14   1      212.11      200.08      6.29 o 
   4  14   1        1.25        0.00      3.36 o 
   5  14   1      195.45      179.07      6.96 o 
   6  14   1      613.29      574.97     13.73 o 
   7  14   1       33.33       27.67      5.22 o 
   8  14   1       22.79       25.49      5.38 o 
   9  14   1      194.59      191.15     11.06 o 
  10  14   1      378.45      388.65     15.36 o 
   0  15   1     1203.62     1207.95     24.30 o 
   1  15   1     1192.71     1196.26     13.63 o 
   2  15   1      595.44      567.85     13.06 o 
   3  15   1       48.37       59.64      4.75 o 
   4  15   1      316.63      342.17      9.01 o 
   5  15   1       44.58       41.71      4.43 o 
   6  15   1       28.99       29.99      5.03 o 
   7  15   1       23.54       22.32      5.29 o 
   8  15   1       23.39       16.59      6.04 o 
   9  15   1      114.03      119.40      9.90 o 
   0  16   1      203.12      192.37     11.80 o 
   1  16   1       89.93       99.99      8.90 o 
   2  16   1      480.31      465.29     10.11 o 
   3  16   1       88.02       87.55      5.32 o 
   4  16   1      281.69      301.70      9.96 o 
   5  16   1       82.50       89.61      5.82 o 
   6  16   1      167.26      158.06      8.22 o 
   7  16   1       22.81       19.92      5.34 o 
   8  16   1      126.70      142.87     12.18 o 
   0  17   1      307.19      291.19     20.30 o 
   1  17   1      389.86      385.24     15.82 o 
   2  17   1       44.43       57.25      6.50 o 
   3  17   1        3.61        1.82      4.16 o 
   4  17   1       32.39       31.11      4.41 o 
   5  17   1      190.07      181.70      7.35 o 
   6  17   1       57.02       59.30      5.67 o 
   7  17   1       66.02       65.58      7.01 o 
   0  18   1      370.65      385.99     40.68 o 
   1  18   1       38.04       50.50      9.40 o 
   2  18   1       65.60       66.91      9.98 o 
   3  18   1       62.56       87.87      7.73 o 
   4  18   1       30.57       28.66      5.92 o 
   5  18   1       33.77       50.48      5.48 o 
   0  19   1       34.86       43.23     17.03 o 
   1  19   1       25.30       29.25      9.59 o 
   2  19   1       56.11       50.93      9.98 o 
   3  19   1       46.68       41.77      9.84 o 
   0   0   2      293.03      279.54      5.46 o 
   1   0   2    11162.90    10920.10    123.59 o 
   2   0   2    32331.83    32047.86    311.29 o 
   3   0   2      665.53      697.50     11.03 o 
   4   0   2      212.01      203.90      5.05 o 
   5   0   2     2557.26     2729.18     30.64 o 
   6   0   2      311.22      315.97      7.44 o 
   7   0   2      874.13      946.12     14.83 o 
   8   0   2      544.82      512.21     11.47 o 
   9   0   2      129.98      119.36      7.15 o 
  10   0   2       94.05       85.25      5.47 o 
  11   0   2        0.02        1.67      4.12 o 
  12   0   2      660.29      654.36     15.93 o 
  13   0   2        0.00       -3.57      7.22 o 
  14   0   2        1.33        0.75      6.88 o 
   0   1   2        9.07        7.16      2.19 o 
   1   1   2     3835.11     3746.61     24.04 o 
   2   1   2     6220.38     6150.80     61.48 o 
   3   1   2     1084.36     1108.58      8.73 o 
   4   1   2     1090.41     1185.06      9.66 o 
   5   1   2      445.34      444.34      4.99 o 
   6   1   2      885.56      892.31      8.28 o 
   7   1   2      543.62      593.83      7.42 o 
   8   1   2     1259.02     1231.02     11.53 o 
   9   1   2      418.83      418.25      6.91 o 
  10   1   2      123.04      118.99      4.25 o 
  11   1   2       15.63       15.19      3.13 o 
  12   1   2       46.39       40.60      4.46 o 
  13   1   2        0.34        1.30      4.30 o 
  14   1   2       40.70       40.02      6.54 o 
   0   2   2       75.73       78.57      2.08 o 
   1   2   2      217.62      202.63      3.56 o 
   2   2   2     4564.54     4516.52     30.29 o 
   3   2   2     1561.84     1576.58     11.89 o 
   4   2   2      972.23      978.99      8.47 o 
   5   2   2      327.78      364.50      5.57 o 
   6   2   2      316.00      377.66      4.77 o 
   7   2   2       79.08       94.27      3.18 o 
   8   2   2      286.54      328.29      5.17 o 
   9   2   2      629.60      604.11      7.95 o 
  10   2   2      182.67      189.66      5.51 o 
  11   2   2       64.99       65.57      4.85 o 
  12   2   2       40.54       37.58      4.32 o 
  13   2   2       62.92       49.70      5.88 o 
  14   2   2       60.81       64.21      7.29 o 
   0   3   2      819.52      805.85      8.07 o 
   1   3   2    21755.96    21882.25    128.10 o 
   2   3   2     4418.69     4579.83     31.04 o 
   3   3   2     1944.94     2138.24     14.94 o 
   4   3   2     4549.42     4855.40     31.70 o 
   5   3   2      888.22      962.38      8.58 o 
   6   3   2     2303.90     2344.39     17.51 o 
   7   3   2       21.96       14.75      1.93 o 
   8   3   2      258.32      251.51      4.65 o 
   9   3   2     1219.25     1179.77     11.18 o 
  10   3   2      247.89      224.18      5.86 o 
  11   3   2      424.54      405.87      8.49 o 
  12   3   2      214.12      215.44      8.25 o 
  13   3   2      144.57      141.88      8.34 o 
  14   3   2       24.22       22.56      6.29 o 
   0   4   2    30613.79    30116.06    472.73 o 
   1   4   2     4411.96     4393.91     26.99 o 
   2   4   2      114.52      126.23      2.93 o 
   3   4   2     8248.99     8943.35     56.18 o 
   4   4   2     2027.28     2041.39     15.00 o 
   5   4   2     1510.34     1626.29     12.85 o 
   6   4   2     1723.40     1762.49     14.77 o 
   7   4   2      599.82      610.10      7.17 o 
   8   4   2     1496.20     1554.81     13.75 o 
   9   4   2      661.21      620.77      8.22 o 
  10   4   2     2628.34     2507.22     23.74 o 
  11   4   2      427.42      425.53      9.43 o 
  12   4   2      260.96      236.17     10.84 o 
  13   4   2       40.34       28.14      6.17 o 
  14   4   2      430.05      444.38     16.67 o 
   0   5   2      757.69      806.40      9.71 o 
   1   5   2     3609.69     3639.21     23.01 o 
   2   5   2      903.02      958.63      8.19 o 
   3   5   2     3331.67     3378.27     24.55 o 
   4   5   2     6112.32     6384.76     41.44 o 
   5   5   2      463.50      512.73      5.97 o 
   6   5   2      290.41      339.31      5.04 o 
   7   5   2       25.68       19.50      2.20 o 
   8   5   2       33.19       33.40      2.65 o 
   9   5   2     1188.73     1139.59     13.59 o 
  10   5   2       99.82       98.12      5.18 o 
  11   5   2       85.31       78.06      6.69 o 
  12   5   2       95.94      100.99      8.35 o 
  13   5   2       21.28       25.46      6.92 o 
  14   5   2        3.34        0.26      6.64 o 
   0   6   2     5918.96     6100.79     55.51 o 
   1   6   2      546.12      568.04      5.34 o 
   2   6   2     1184.44     1246.20      9.70 o 
   3   6   2     1685.13     1759.57     14.67 o 
   4   6   2     1535.01     1580.60     13.76 o 
   5   6   2      431.37      415.22      5.39 o 
   6   6   2      519.50      593.38      6.95 o 
   7   6   2      249.62      297.17      5.69 o 
   8   6   2        7.61        8.14      2.52 o 
   9   6   2       20.69       15.95      3.92 o 
  10   6   2       24.08       25.78      4.32 o 
  11   6   2      153.27      140.47      9.91 o 
  12   6   2        6.93        2.03      5.69 o 
  13   6   2        5.38        4.05      6.17 o 
   0   7   2      124.73      101.31      3.71 o 
   1   7   2      684.82      688.13      6.58 o 
   2   7   2      110.94      118.67      2.65 o 
   3   7   2     2558.28     2573.25     20.16 o 
   4   7   2      251.54      257.92      5.18 o 
   5   7   2     1909.37     1975.52     17.02 o 
   6   7   2     1034.05     1000.16     10.87 o 
   7   7   2     1958.94     1926.59     17.47 o 
   8   7   2       59.91       57.76      3.84 o 
   9   7   2      117.05      126.22      6.11 o 
  10   7   2       81.51       86.49      5.84 o 
  11   7   2       39.37       42.58      6.58 o 
  12   7   2       99.23      106.92      9.06 o 
  13   7   2       56.69       57.78      8.36 o 
   0   8   2      329.79      346.58      9.93 o 
   1   8   2     2985.28     3045.36     20.86 o 
   2   8   2     1294.11     1263.44     10.42 o 
   3   8   2      946.96      901.67      9.54 o 
   4   8   2      162.88      195.83      5.06 o 
   5   8   2      288.86      283.68      5.88 o 
   6   8   2       77.66       80.20      3.61 o 
   7   8   2     1046.86     1033.62     12.14 o 
   8   8   2      151.10      135.71      5.17 o 
   9   8   2      383.61      394.01      9.80 o 
  10   8   2       23.43       31.54      4.85 o 
  11   8   2       21.39       19.29      6.18 o 
  12   8   2       93.29      109.01      9.19 o 
  13   8   2      318.63      313.83     14.02 o 
   0   9   2      701.65      653.76     10.18 o 
   1   9   2      548.39      563.08      7.27 o 
   2   9   2      115.93      114.78      3.29 o 
   3   9   2       47.80       41.50      2.46 o 
   4   9   2      888.72      846.17      9.73 o 
   5   9   2     1197.87     1216.85     14.86 o 
   6   9   2        9.96       18.88      3.42 o 
   7   9   2      905.12      828.47     10.95 o 
   8   9   2      440.06      460.30     12.05 o 
   9   9   2      317.33      291.72      9.38 o 
  10   9   2       12.34       15.16      4.53 o 
  11   9   2      103.43      111.03      8.76 o 
  12   9   2      264.14      249.54     12.21 o 
   0  10   2      161.57      154.91      5.04 o 
   1  10   2      427.90      437.63      5.82 o 
   2  10   2      270.77      311.78      4.98 o 
   3  10   2      456.08      430.07      7.41 o 
   4  10   2      351.36      333.00      5.81 o 
   5  10   2      506.01      485.08      9.24 o 
   6  10   2      798.06      804.02     12.29 o 
   7  10   2     1088.13     1029.13     13.63 o 
   8  10   2      113.06      114.81      5.66 o 
   9  10   2      242.36      243.13     10.38 o 
  10  10   2        7.05       11.30      5.43 o 
  11  10   2      138.63      140.20     12.39 o 
  12  10   2        7.62       12.67      6.84 o 
   0  11   2      506.93      510.47      9.06 o 
   1  11   2      487.11      471.76      6.37 o 
   2  11   2      114.45      109.65      3.80 o 
   3  11   2      329.08      340.30      6.12 o 
   4  11   2      276.81      262.64      6.44 o 
   5  11   2     1364.37     1236.64     14.61 o 
   6  11   2      199.89      219.26      7.00 o 
   7  11   2      585.38      595.87     10.44 o 
   8  11   2       18.26       17.36      4.04 o 
   9  11   2      319.26      312.30      9.83 o 
  10  11   2       73.15       80.63      8.59 o 
  11  11   2       79.32       86.33      8.61 o 
  12  11   2      265.41      284.72     13.60 o 
   0  12   2     1177.53     1146.72     15.25 o 
   1  12   2      127.16      133.91      5.12 o 
   2  12   2      223.81      223.73      4.59 o 
   3  12   2     2532.53     2380.36     20.16 o 
   4  12   2      229.75      239.54      6.43 o 
   5  12   2      602.37      553.39     10.12 o 
   6  12   2       19.50       27.38      4.09 o 
   7  12   2      148.31      144.23      6.06 o 
   8  12   2      459.11      443.89     11.25 o 
   9  12   2       11.16       16.66      4.94 o 
  10  12   2      320.02      321.50     13.23 o 
  11  12   2      412.21      427.25     15.43 o 
   0  13   2      463.48      412.94     10.10 o 
   1  13   2      241.96      231.04      5.73 o 
   2  13   2      332.59      308.85      6.32 o 
   3  13   2      557.48      479.72      7.83 o 
   4  13   2      323.40      299.37      6.97 o 
   5  13   2       13.68        4.78      3.92 o 
   6  13   2       10.10        7.57      4.37 o 
   7  13   2      149.81      154.76     10.50 o 
   8  13   2       70.84       81.66      7.01 o 
   9  13   2       74.95       93.22      7.02 o 
  10  13   2       18.50       18.75      7.02 o 
   0  14   2      826.76      784.16     13.01 o 
   1  14   2      260.04      263.49      5.94 o 
   2  14   2        8.76        7.82      2.80 o 
   3  14   2      167.80      157.69      5.15 o 
   4  14   2       35.77       30.80      3.98 o 
   5  14   2      104.45      105.06      5.98 o 
   6  14   2       65.66       73.10      5.92 o 
   7  14   2       28.33       28.55      4.80 o 
   8  14   2        2.26       -1.79      5.02 o 
   9  14   2      157.82      178.46     11.17 o 
  10  14   2       66.98       69.63      8.83 o 
   0  15   2      349.27      357.16     12.20 o 
   1  15   2       68.49       72.53      4.56 o 
   2  15   2       14.96       12.18      3.49 o 
   3  15   2      371.71      351.67      8.18 o 
   4  15   2      374.66      355.53      8.83 o 
   5  15   2      160.03      177.56      7.53 o 
   6  15   2       38.65       31.61      4.80 o 
   7  15   2      222.97      206.39      7.75 o 
   8  15   2       63.15       70.63      8.91 o 
   9  15   2      134.12      135.05      9.18 o 
   0  16   2       14.83       18.61      6.05 o 
   1  16   2      284.81      270.08      9.88 o 
   2  16   2      182.06      176.38      9.95 o 
   3  16   2      259.46      259.64      7.63 o 
   4  16   2       63.94       80.27      5.86 o 
   5  16   2       13.69       16.68      4.80 o 
   6  16   2       48.84       52.11      5.46 o 
   7  16   2      180.37      178.10      8.27 o 
   8  16   2      110.18      130.16      8.49 o 
   0  17   2     1076.49     1072.51     40.13 o 
   1  17   2      148.97      170.70      8.58 o 
   2  17   2      150.77      144.02      9.83 o 
   3  17   2       93.41       90.12      7.44 o 
   4  17   2      164.56      162.27      7.27 o 
   5  17   2      128.61      135.21      6.74 o 
   6  17   2      109.98      122.49      8.28 o 
   7  17   2       76.41       91.80     10.32 o 
   0  18   2        9.26       14.51     11.43 o 
   1  18   2       13.87       20.78      8.47 o 
   2  18   2       26.49       24.61      8.86 o 
   3  18   2      343.37      360.84     12.48 o 
   4  18   2       76.83       68.75      6.85 o 
   5  18   2       39.58       43.09      6.31 o 
   0  19   2      551.90      632.90     45.89 o 
   1  19   2      153.31      160.48     12.85 o 
   2  19   2      147.54      172.84     12.96 o 
   3  19   2      122.52      115.35     12.19 o 
   1   0   3        0.09       -0.69      0.69 o 
   2   0   3     9768.73     9681.42     94.81 o 
   3   0   3     7902.15     8214.78     81.44 o 
   4   0   3     3045.01     3093.06     39.06 o 
   5   0   3     1213.87     1381.41     17.77 o 
   6   0   3       25.36       23.70      2.99 o 
   7   0   3       39.20       47.37      3.85 o 
   8   0   3     1780.60     1758.62     20.51 o 
   9   0   3      890.90      899.55     13.63 o 
  10   0   3       35.23       25.71      4.36 o 
  11   0   3      105.63      105.28      6.38 o 
  12   0   3      455.88      440.74     16.71 o 
  13   0   3      384.09      413.59     15.66 o 
  14   0   3       15.61        9.33      7.50 o 
   0   1   3     1785.16     1678.42     22.53 o 
   1   1   3    12829.97    12648.11    122.35 o 
   2   1   3      972.10      959.98      6.86 o 
   3   1   3      116.65      113.22      2.15 o 
   4   1   3     1853.08     1948.46     13.96 o 
   5   1   3      141.59      124.62      2.83 o 
   6   1   3      289.23      320.54      4.80 o 
   7   1   3     2429.86     2408.85     19.21 o 
   8   1   3      509.33      486.47      6.91 o 
   9   1   3        9.04        9.54      2.41 o 
  10   1   3       17.46       17.88      3.33 o 
  11   1   3       59.30       56.39      3.87 o 
  12   1   3       93.17       98.61      5.36 o 
  13   1   3      264.26      272.90      8.74 o 
  14   1   3       97.78      102.17      9.23 o 
   0   2   3     4567.86     4615.77     53.55 o 
   1   2   3    16916.02    16752.84    102.48 o 
   2   2   3     5500.40     5663.47     40.17 o 
   3   2   3      328.73      348.88      3.96 o 
   4   2   3     1725.91     1752.25     12.72 o 
   5   2   3      267.13      281.99      4.16 o 
   6   2   3      551.45      605.43      7.42 o 
   7   2   3      433.39      461.21      6.20 o 
   8   2   3      512.63      527.61      6.94 o 
   9   2   3     1059.01     1015.73     11.56 o 
  10   2   3     3452.15     3277.74     27.13 o 
  11   2   3       46.63       56.03      4.61 o 
  12   2   3      589.10      581.08      9.98 o 
  13   2   3      125.19      120.98     10.39 o 
  14   2   3        4.81        4.73      5.65 o 
   0   3   3    10135.43     9576.82    164.83 o 
   1   3   3      795.24      868.97      7.30 o 
   2   3   3     1169.63     1183.51     11.22 o 
   3   3   3     1574.23     1627.61     12.48 o 
   4   3   3     1258.02     1337.27     10.98 o 
   5   3   3     1615.35     1799.53     13.07 o 
   6   3   3      685.54      774.88      8.12 o 
   7   3   3      521.36      493.39      5.93 o 
   8   3   3      382.89      367.02      5.44 o 
   9   3   3      922.79      898.17     11.61 o 
  10   3   3      331.32      352.66      7.68 o 
  11   3   3      514.60      519.44      9.57 o 
  12   3   3      195.67      190.18      8.73 o 
  13   3   3      190.69      202.46     10.51 o 
  14   3   3       56.23       52.93      7.24 o 
   0   4   3     1458.06     1451.64     12.55 o 
   1   4   3     7368.67     7534.08     45.15 o 
   2   4   3      195.12      230.05      3.30 o 
   3   4   3     2002.05     2042.38     16.88 o 
   4   4   3     4184.04     4533.54     30.07 o 
   5   4   3     1193.31     1333.83     11.05 o 
   6   4   3      694.39      689.39      7.33 o 
   7   4   3      980.71      923.93      8.75 o 
   8   4   3       46.06       54.71      2.92 o 
   9   4   3      493.89      471.40      8.25 o 
  10   4   3      540.52      501.57      8.98 o 
  11   4   3       26.27       23.78      4.04 o 
  12   4   3       12.81        7.14      5.54 o 
  13   4   3      166.57      163.55      9.27 o 
  14   4   3      205.23      210.14     10.46 o 
   0   5   3      852.77      923.64      9.11 o 
   1   5   3       44.55       40.03      1.49 o 
   2   5   3      665.23      688.93      6.44 o 
   3   5   3     9010.86     9577.28     67.97 o 
   4   5   3      170.37      230.93      4.29 o 
   5   5   3     5602.88     5832.21     38.55 o 
   6   5   3      648.99      636.53      7.10 o 
   7   5   3      448.10      468.03      6.59 o 
   8   5   3      406.56      401.59      6.31 o 
   9   5   3      341.90      313.98      7.52 o 
  10   5   3      164.50      140.25      7.56 o 
  11   5   3      177.74      174.12      7.32 o 
  12   5   3       21.90       12.27      5.85 o 
  13   5   3       25.85       37.86      6.42 o 
  14   5   3      190.19      210.48     12.04 o 
   0   6   3       25.04       19.47      1.83 o 
   1   6   3      366.83      385.41      3.90 o 
   2   6   3      910.10      956.08      7.47 o 
   3   6   3     1668.85     1821.11     16.10 o 
   4   6   3     4755.59     4950.93     37.68 o 
   5   6   3      567.30      582.40      7.02 o 
   6   6   3     1700.90     1817.69     14.82 o 
   7   6   3      645.24      585.67      8.03 o 
   8   6   3      210.21      238.50      5.52 o 
   9   6   3      181.89      167.56      6.06 o 
  10   6   3      229.31      212.01      7.72 o 
  11   6   3      311.09      306.69      9.78 o 
  12   6   3       48.32       40.13      7.01 o 
  13   6   3       46.40       56.61      7.90 o 
   0   7   3      369.57      341.00      5.64 o 
   1   7   3      787.21      803.68      6.54 o 
   2   7   3      564.12      618.46      5.54 o 
   3   7   3      865.13      902.55      9.75 o 
   4   7   3     1249.00     1233.92     12.67 o 
   5   7   3      263.63      267.12      5.52 o 
   6   7   3      698.47      757.69      9.23 o 
   7   7   3     1077.35      964.86     11.00 o 
   8   7   3       46.55       32.94      3.17 o 
   9   7   3      519.04      522.28     11.08 o 
  10   7   3      312.97      298.67      9.13 o 
  11   7   3       54.67       48.43      5.90 o 
  12   7   3      159.74      160.12     10.43 o 
  13   7   3      273.29      267.60     12.94 o 
   0   8   3     2703.53     2859.56     26.32 o 
   1   8   3      193.40      231.54      3.42 o 
   2   8   3       48.52       50.23      2.30 o 
   3   8   3      535.88      590.09      7.73 o 
   4   8   3     1248.17     1269.43     13.03 o 
   5   8   3      340.12      359.44      6.61 o 
   6   8   3      464.11      439.38      7.65 o 
   7   8   3      196.08      186.61      5.13 o 
   8   8   3     1576.85     1390.63     15.75 o 
   9   8   3      395.37      403.10      9.98 o 
  10   8   3       74.32       88.90      6.19 o 
  11   8   3      177.44      188.31     10.06 o 
  12   8   3       16.37       16.43      6.36 o 
  13   8   3        4.22        8.51      6.70 o 
   0   9   3      263.36      259.24      5.49 o 
   1   9   3      375.65      368.61      4.80 o 
   2   9   3      106.79      112.89      3.50 o 
   3   9   3      821.54      802.34      9.64 o 
   4   9   3      578.05      605.68      8.43 o 
   5   9   3     1330.89     1314.83     15.69 o 
   6   9   3     1948.81     1987.71     19.44 o 
   7   9   3      208.47      224.59      6.83 o 
   8   9   3      211.78      206.78      8.30 o 
   9   9   3       67.25       89.61      6.00 o 
  10   9   3       36.71       35.05      5.11 o 
  11   9   3      327.14      333.20     13.30 o 
  12   9   3       69.94       69.63      8.48 o 
   0  10   3      809.72      779.02     13.91 o 
   1  10   3      485.67      453.45      5.30 o 
   2  10   3      961.38      963.18      8.88 o 
   3  10   3      860.91      841.65      8.50 o 
   4  10   3     1143.56     1044.00     13.63 o 
   5  10   3      288.18      270.44      8.00 o 
   6  10   3      129.57      125.23      5.52 o 
   7  10   3      644.08      575.89     10.64 o 
   8  10   3      162.23      141.14      6.66 o 
   9  10   3       86.43      102.16      6.44 o 
  10  10   3      159.87      184.67      8.15 o 
  11  10   3      124.05      140.83     11.95 o 
  12  10   3      378.95      416.46     15.29 o 
   0  11   3      421.06      431.18      7.48 o 
   1  11   3       57.35       61.96      2.48 o 
   2  11   3      148.92      143.70      3.87 o 
   3  11   3       13.16       18.75      2.60 o 
   4  11   3      210.57      203.18      5.59 o 
   5  11   3      672.53      621.98     10.86 o 
   6  11   3      368.06      379.84      8.83 o 
   7  11   3       95.99       90.58      5.40 o 
   8  11   3      308.63      306.57      8.72 o 
   9  11   3       38.00       49.82      5.66 o 
  10  11   3       49.39       48.49      5.91 o 
  11  11   3      105.16      108.77      9.29 o 
   0  12   3       95.92       93.57      5.02 o 
   1  12   3      303.32      293.27      4.78 o 
   2  12   3       45.48       50.88      3.69 o 
   3  12   3      180.95      174.14      4.93 o 
   4  12   3     1475.35     1425.77     16.33 o 
   5  12   3      849.24      792.66     11.65 o 
   6  12   3      398.11      406.92      9.35 o 
   7  12   3      131.50      122.53      6.52 o 
   8  12   3      303.27      294.42      8.82 o 
   9  12   3       29.97       28.36      5.29 o 
  10  12   3       16.67       27.59      5.54 o 
  11  12   3       17.96       18.00      7.19 o 
   0  13   3      372.68      408.91      8.75 o 
   1  13   3      357.61      340.89      6.25 o 
   2  13   3      306.41      295.18      6.19 o 
   3  13   3      135.68      114.01      4.43 o 
   4  13   3      204.49      198.99      6.40 o 
   5  13   3      117.49       99.06      5.10 o 
   6  13   3       97.47       89.17      6.03 o 
   7  13   3       15.50        9.90      4.36 o 
   8  13   3        8.70        5.17      4.18 o 
   9  13   3      515.76      560.79     13.47 o 
  10  13   3       80.72       74.88      7.03 o 
   0  14   3       15.73       14.70      6.30 o 
   1  14   3      486.94      458.01      7.97 o 
   2  14   3      740.20      743.52     12.22 o 
   3  14   3       96.76      104.77      4.52 o 
   4  14   3       15.66       14.79      4.19 o 
   5  14   3       74.67       79.86      5.53 o 
   6  14   3      100.54      107.84      6.36 o 
   7  14   3        7.26        5.22      4.04 o 
   8  14   3       15.90       11.70      5.52 o 
   9  14   3      203.58      207.44     10.19 o 
  10  14   3      133.10      138.48     10.63 o 
   0  15   3       47.97       34.69      8.00 o 
   1  15   3      826.76      800.30     12.76 o 
   2  15   3      112.62      115.13      4.66 o 
   3  15   3      423.26      421.97     11.61 o 
   4  15   3       99.85      102.52      6.99 o 
   5  15   3       81.23      100.17      8.76 o 
   6  15   3       18.32       15.38      4.70 o 
   7  15   3      280.78      276.57      9.59 o 
   8  15   3      269.06      278.34     10.64 o 
   9  15   3       65.16       56.80      7.07 o 
   0  16   3      422.35      376.02     13.07 o 
   1  16   3       44.70       44.76      4.82 o 
   2  16   3        2.55        9.47      5.12 o 
   3  16   3      401.06      393.89     10.18 o 
   4  16   3      100.10       94.49      6.25 o 
   5  16   3       22.13       17.20      4.93 o 
   6  16   3      326.50      350.36     10.40 o 
   7  16   3        6.23       10.75      5.17 o 
   8  16   3      385.26      398.07     12.43 o 
   0  17   3       70.43       74.87      8.81 o 
   1  17   3       40.25       41.25      7.02 o 
   2  17   3       94.24       93.94      7.36 o 
   3  17   3       64.48       83.06      7.28 o 
   4  17   3      126.98      118.95     10.18 o 
   5  17   3       29.43       49.18      5.93 o 
   6  17   3       19.02       21.32      5.02 o 
   7  17   3      106.29      117.68      7.51 o 
   0  18   3       30.17       29.45     14.28 o 
   1  18   3      233.42      203.30     12.97 o 
   2  18   3       33.59       32.77      6.41 o 
   3  18   3      147.86      162.17      9.26 o 
   4  18   3      314.44      334.80     12.10 o 
   5  18   3      281.05      307.46     10.89 o 
   0  19   3        0.46        5.69     12.16 o 
   1  19   3       69.31       77.51     10.81 o 
   2  19   3      167.27      156.69     12.83 o 
   3  19   3       21.76       25.97      6.89 o 
   0   0   4    12344.62    12602.31    121.94 o 
   1   0   4    31603.97    30014.68    464.63 o 
   2   0   4     2547.98     2438.90     54.00 o 
   3   0   4      319.74      321.45      6.01 o 
   4   0   4      934.83      890.69     12.39 o 
   5   0   4     3121.32     3012.29     39.24 o 
   6   0   4      194.00      172.44      5.85 o 
   7   0   4      177.77      200.27      6.99 o 
   8   0   4     1101.94     1078.23     14.53 o 
   9   0   4      515.50      478.39     11.41 o 
  10   0   4      124.28      136.97      9.11 o 
  11   0   4      461.18      443.30     11.09 o 
  12   0   4      137.46      133.34      7.33 o 
  13   0   4      139.39      127.95     16.66 o 
  14   0   4       91.19       87.67     12.71 o 
   0   1   4     9171.03     9196.38     80.15 o 
   1   1   4    12520.68    12446.03     72.81 o 
   2   1   4     5382.59     5443.29     36.52 o 
   3   1   4      715.46      717.18      6.68 o 
   4   1   4     1457.19     1505.00     12.84 o 
   5   1   4      421.27      443.04      5.43 o 
   6   1   4     1681.53     1698.78     14.97 o 
   7   1   4       65.34       76.64      2.88 o 
   8   1   4      992.02      997.36     10.54 o 
   9   1   4      667.29      636.25      9.23 o 
  10   1   4      579.17      544.53      9.18 o 
  11   1   4      996.66      940.31     12.03 o 
  12   1   4       71.29       74.87      4.69 o 
  13   1   4      235.41      246.10      8.38 o 
  14   1   4       85.20      101.09      9.07 o 
   0   2   4     1951.22     1976.28     24.84 o 
   1   2   4     2333.12     2408.33     16.16 o 
   2   2   4     3341.56     3406.02     23.50 o 
   3   2   4     3269.34     3423.30     25.50 o 
   4   2   4      757.04      833.57      7.56 o 
   5   2   4      532.11      537.55      6.13 o 
   6   2   4       35.49       28.55      1.85 o 
   7   2   4      460.25      467.20      6.36 o 
   8   2   4      208.94      225.58      6.91 o 
   9   2   4      435.92      400.54      7.04 o 
  10   2   4     1935.63     1833.08     17.78 o 
  11   2   4       40.99       39.94      4.36 o 
  12   2   4      305.45      317.75      8.07 o 
  13   2   4       17.13       12.11      4.90 o 
  14   2   4       82.79       79.57      8.83 o 
   0   3   4     1857.36     1935.04     21.75 o 
   1   3   4      816.68      838.04      6.92 o 
   2   3   4     2249.35     2302.08     18.14 o 
   3   3   4     1416.31     1540.59     12.92 o 
   4   3   4     2824.65     2991.67     20.40 o 
   5   3   4     1950.49     2150.57     15.72 o 
   6   3   4      464.19      527.64      5.99 o 
   7   3   4      316.82      324.50      6.29 o 
   8   3   4      167.34      154.96      3.78 o 
   9   3   4      680.62      674.94      9.20 o 
  10   3   4      713.68      682.46     10.56 o 
  11   3   4      184.52      186.13      6.23 o 
  12   3   4       55.83       56.23      5.54 o 
  13   3   4       20.09       17.88      5.08 o 
  14   3   4      324.34      357.45     12.81 o 
   0   4   4      348.41      361.67      5.17 o 
   1   4   4    11718.55    12016.01     71.18 o 
   2   4   4    20717.32    21409.91    147.89 o 
   3   4   4     1607.93     1656.61     13.22 o 
   4   4   4     1040.45     1255.89     10.16 o 
   5   4   4     2220.75     2320.99     16.22 o 
   6   4   4     2019.44     2037.63     15.01 o 
   7   4   4      724.06      748.53      7.95 o 
   8   4   4     1535.93     1552.18     13.82 o 
   9   4   4     1230.73     1134.99     14.67 o 
  10   4   4      261.22      238.08      7.54 o 
  11   4   4      301.65      304.31      8.32 o 
  12   4   4      154.95      146.12      7.64 o 
  13   4   4       49.25       55.93      7.61 o 
  14   4   4       53.64       50.27      7.20 o 
   0   5   4      984.37      972.67     10.53 o 
   1   5   4     1187.51     1260.44      9.86 o 
   2   5   4      124.75      103.40      3.21 o 
   3   5   4      254.98      326.10      5.25 o 
   4   5   4     1323.64     1483.19     13.88 o 
   5   5   4     2741.44     2895.43     20.86 o 
   6   5   4      255.75      272.31      4.20 o 
   7   5   4       23.64       15.80      1.99 o 
   8   5   4      206.67      200.74      5.43 o 
   9   5   4      177.99      165.53      5.39 o 
  10   5   4      259.45      214.03      6.94 o 
  11   5   4       91.94       99.48      6.12 o 
  12   5   4      195.00      195.17      9.06 o 
  13   5   4       21.15       29.51      7.11 o 
   0   6   4       21.97       27.64      1.88 o 
   1   6   4      139.32      117.76      2.31 o 
   2   6   4     2817.25     2910.06     20.71 o 
   3   6   4     1645.61     1721.07     14.21 o 
   4   6   4      256.55      234.52      5.48 o 
   5   6   4      487.56      480.95      7.18 o 
   6   6   4      131.50      155.14      4.20 o 
   7   6   4     1203.78     1165.08     12.49 o 
   8   6   4      185.08      164.48      6.16 o 
   9   6   4      320.76      293.39      9.11 o 
  10   6   4      224.28      209.68      8.85 o 
  11   6   4       12.86        5.37      4.27 o 
  12   6   4        1.09        3.17      5.70 o 
  13   6   4        4.84        8.18      6.66 o 
   0   7   4      117.73      127.38      3.65 o 
   1   7   4      908.31      997.54      7.95 o 
   2   7   4      106.88      109.71      2.59 o 
   3   7   4     2815.58     3073.49     23.58 o 
   4   7   4      199.91      202.71      4.87 o 
   5   7   4      980.59      936.30     10.95 o 
   6   7   4     1695.73     1786.61     17.44 o 
   7   7   4      466.34      456.60      7.37 o 
   8   7   4     1092.63     1085.02     15.47 o 
   9   7   4       81.60       72.55      5.41 o 
  10   7   4      233.08      219.99      8.55 o 
  11   7   4       39.49       41.89      5.35 o 
  12   7   4        5.05        3.66      6.06 o 
  13   7   4       19.31       23.18      7.28 o 
   0   8   4     3802.73     3830.43     33.91 o 
   1   8   4      211.60      223.23      3.35 o 
   2   8   4      879.43      916.55      7.49 o 
   3   8   4     1007.14      975.06     10.11 o 
   4   8   4      105.06      111.44      3.59 o 
   5   8   4      379.42      401.13      7.14 o 
   6   8   4      117.11      111.70      4.44 o 
   7   8   4      505.59      546.54      8.82 o 
   8   8   4      793.25      815.86     13.85 o 
   9   8   4      166.70      163.51      8.18 o 
  10   8   4      238.13      225.77      8.40 o 
  11   8   4      346.20      367.56     10.78 o 
  12   8   4      115.26      124.89      9.69 o 
  13   8   4      281.10      288.12     13.30 o 
   0   9   4      321.04      346.87      6.30 o 
   1   9   4      867.44      858.91      8.21 o 
   2   9   4      136.95      138.26      3.01 o 
   3   9   4     1664.10     1647.63     15.09 o 
   4   9   4      482.43      458.99      9.35 o 
   5   9   4       19.63       23.85      3.45 o 
   6   9   4      644.39      639.35     10.86 o 
   7   9   4      116.30      104.75      5.11 o 
   8   9   4       47.01       36.77      4.60 o 
   9   9   4      140.05      165.16      7.38 o 
  10   9   4       66.42       61.71      5.74 o 
  11   9   4       40.58       49.29      5.91 o 
  12   9   4      203.03      222.16     11.98 o 
   0  10   4        0.01        4.66      2.25 o 
   1  10   4       73.18       77.31      3.13 o 
   2  10   4      147.21      154.25      3.22 o 
   3  10   4       90.02       94.94      3.67 o 
   4  10   4      194.99      189.37      5.71 o 
   5  10   4      783.82      761.05     11.72 o 
   6  10   4      119.95      105.51      5.54 o 
   7  10   4       94.93      110.16      5.57 o 
   8  10   4      126.63      102.69      6.21 o 
   9  10   4        5.55        3.62      4.22 o 
  10  10   4       93.61       91.87      6.56 o 
  11  10   4       60.09       61.28      7.51 o 
  12  10   4       80.12       85.82     10.70 o 
   0  11   4      179.04      197.71      5.57 o 
   1  11   4      232.83      223.71      3.96 o 
   2  11   4      245.41      252.20      5.36 o 
   3  11   4      264.17      244.26      5.83 o 
   4  11   4     1197.38     1170.97     13.32 o 
   5  11   4     1763.15     1645.20     18.22 o 
   6  11   4      269.04      293.29      8.05 o 
   7  11   4      233.83      266.06      7.94 o 
   8  11   4      317.65      337.15      9.91 o 
   9  11   4      199.17      183.03      8.01 o 
  10  11   4      345.77      359.65     10.88 o 
  11  11   4       49.91       52.43      8.01 o 
   0  12   4      132.29      134.06      6.11 o 
   1  12   4       61.83       60.96      3.62 o 
   2  12   4      855.76      810.87      9.85 o 
   3  12   4      342.06      310.37      6.65 o 
   4  12   4     1134.40     1047.44     13.61 o 
   5  12   4      782.57      748.36     10.83 o 
   6  12   4      184.79      188.94      8.22 o 
   7  12   4       16.72       15.46      4.53 o 
   8  12   4       42.21       56.55      5.78 o 
   9  12   4      701.86      717.13     14.73 o 
  10  12   4      171.40      184.57      8.80 o 
  11  12   4       80.60       85.23      9.26 o 
   0  13   4       99.07       87.49      6.21 o 
   1  13   4      305.14      299.45      6.70 o 
   2  13   4      740.41      696.47      9.43 o 
   3  13   4      221.73      219.78      7.94 o 
   4  13   4       76.22       71.20      4.77 o 
   5  13   4      557.75      529.14      9.91 o 
   6  13   4       15.75       15.70      3.91 o 
   7  13   4      121.46      127.48      6.67 o 
   8  13   4       71.42       63.49      5.75 o 
   9  13   4      112.72      101.74      8.12 o 
  10  13   4      542.73      618.86     14.69 o 
   0  14   4      406.68      370.20     12.06 o 
   1  14   4      131.23      136.41      5.89 o 
   2  14   4       54.43       54.75      3.79 o 
   3  14   4      195.49      192.48      7.16 o 
   4  14   4      394.74      370.34      8.60 o 
   5  14   4        3.85       -0.38      3.90 o 
   6  14   4       61.86       58.26      5.46 o 
   7  14   4      183.82      189.31      8.59 o 
   8  14   4      302.05      293.21      8.97 o 
   9  14   4       23.87       27.58      5.73 o 
  10  14   4      362.19      392.11     11.65 o 
   0  15   4       34.77       29.74      6.14 o 
   1  15   4      253.41      255.24      8.11 o 
   2  15   4       69.82       65.46      5.33 o 
   3  15   4      354.44      342.16      7.85 o 
   4  15   4      507.37      489.43     11.00 o 
   5  15   4      595.37      569.46     12.05 o 
   6  15   4       27.80       22.19      4.96 o 
   7  15   4      219.09      232.10      9.62 o 
   8  15   4      203.85      188.04      8.74 o 
   9  15   4        6.22        9.79      5.87 o 
   0  16   4       63.66       66.28      7.53 o 
   1  16   4     1314.16     1274.05     17.17 o 
   2  16   4      253.64      261.21      9.42 o 
   3  16   4        6.70       11.67      5.51 o 
   4  16   4      191.40      185.26      7.64 o 
   5  16   4      273.93      267.47      9.07 o 
   6  16   4      252.65      264.01      9.16 o 
   7  16   4      436.27      432.78     12.58 o 
   8  16   4      261.04      271.50     10.26 o 
   0  17   4        0.03        3.68      5.99 o 
   1  17   4      255.77      241.34     13.46 o 
   2  17   4      215.17      249.64     10.09 o 
   3  17   4        0.48        4.10      6.26 o 
   4  17   4        8.60       16.27      6.03 o 
   5  17   4      246.24      244.01     10.11 o 
   6  17   4      198.76      221.35      9.78 o 
   7  17   4        3.38        2.86      5.10 o 
   0  18   4       18.73       30.90     13.09 o 
   1  18   4      129.07      137.00      8.59 o 
   2  18   4      138.01      155.45      9.03 o 
   3  18   4        0.30        2.99      5.91 o 
   4  18   4       72.65       76.53      7.78 o 
   5  18   4      190.01      212.41     15.11 o 
   0  19   4       10.61       11.80     12.82 o 
   1  19   4       54.45       72.70     10.86 o 
   2  19   4      250.08      279.70     15.14 o 
   3  19   4      104.29      110.81      8.71 o 
   1   0   5       84.54       73.73      2.20 o 
   2   0   5     1058.56     1074.37     16.22 o 
   3   0   5       18.89       25.50      2.24 o 
   4   0   5       33.40       27.63      2.72 o 
   5   0   5      720.15      771.04     12.04 o 
   6   0   5     1235.96     1132.66     19.15 o 
   7   0   5     3841.81     3931.83     38.66 o 
   8   0   5       26.49       32.54      3.17 o 
   9   0   5      386.11      340.33      9.93 o 
  10   0   5      163.43      144.05      7.40 o 
  11   0   5      197.92      207.24      8.98 o 
  12   0   5      179.16      170.88      9.06 o 
  13   0   5      194.07      182.20      9.94 o 
  14   0   5      147.09      137.84     14.01 o 
   0   1   5    21378.85    20688.11    163.25 o 
   1   1   5    10547.08    10184.60     62.93 o 
   2   1   5     1301.47     1418.61     10.94 o 
   3   1   5      149.58      165.01      2.73 o 
   4   1   5      380.98      413.26      6.42 o 
   5   1   5      219.29      212.05      5.72 o 
   6   1   5     1561.91     1620.26     17.83 o 
   7   1   5      509.97      507.34      7.37 o 
   8   1   5      880.58      853.79     10.56 o 
   9   1   5       28.32       23.82      3.08 o 
  10   1   5       75.57       69.58      5.33 o 
  11   1   5      170.24      172.08      5.80 o 
  12   1   5       33.84       27.32      4.15 o 
  13   1   5       36.12       32.10      5.36 o 
  14   1   5       57.02       65.45      7.96 o 
   0   2   5     4713.63     4684.48     42.40 o 
   1   2   5     3281.13     3238.29     32.53 o 
   2   2   5     1926.45     2063.20     15.12 o 
   3   2   5       20.11       13.74      1.09 o 
   4   2   5      597.97      636.56      6.84 o 
   5   2   5     3819.68     3982.82     28.26 o 
   6   2   5       41.19       59.76      2.58 o 
   7   2   5     1478.11     1544.29     15.49 o 
   8   2   5      662.96      657.69      9.05 o 
   9   2   5     1351.07     1246.67     14.01 o 
  10   2   5      432.02      404.15      7.63 o 
  11   2   5      564.89      557.14     13.04 o 
  12   2   5      207.82      213.25      7.42 o 
  13   2   5       92.63       89.31      6.19 o 
  14   2   5       78.74       75.78      8.58 o 
   0   3   5     3624.46     3644.31     54.38 o 
   1   3   5      915.73      826.34      7.03 o 
   2   3   5      990.97     1055.03     19.64 o 
   3   3   5     8641.68     9376.01     65.99 o 
   4   3   5     1733.31     1961.48     16.30 o 
   5   3   5      854.78      910.48      8.06 o 
   6   3   5     1364.21     1383.26     11.44 o 
   7   3   5      845.05      811.97      8.22 o 
   8   3   5     1327.64     1217.05     13.46 o 
   9   3   5      314.37      291.43      7.85 o 
  10   3   5       12.66       11.06      3.40 o 
  11   3   5      338.51      324.31      8.60 o 
  12   3   5      184.58      200.31      7.49 o 
  13   3   5       99.40       99.62      7.71 o 
  14   3   5      257.20      275.68     11.39 o 
   0   4   5      480.09      487.56      9.37 o 
   1   4   5      181.77      210.19      4.52 o 
   2   4   5     3175.94     3339.39     27.58 o 
   3   4   5     1283.14     1232.42     11.61 o 
   4   4   5     1038.04     1103.95      9.64 o 
   5   4   5     1627.56     1728.82     14.19 o 
   6   4   5      410.13      405.49      5.04 o 
   7   4   5       80.13       98.17      2.91 o 
   8   4   5       91.18      104.50      5.76 o 
   9   4   5       61.11       64.53      4.07 o 
  10   4   5      287.59      255.81      7.51 o 
  11   4   5      108.81       97.89      5.65 o 
  12   4   5       70.31       78.58      6.14 o 
  13   4   5       44.06       60.22      7.78 o 
  14   4   5      218.88      243.28     11.20 o 
   0   5   5      640.82      684.72      8.73 o 
   1   5   5     1911.38     2048.84     14.81 o 
   2   5   5     1646.55     1809.78     14.83 o 
   3   5   5       15.39       10.74      1.82 o 
   4   5   5     3175.38     3430.44     25.38 o 
   5   5   5     1242.50     1310.71     10.99 o 
   6   5   5       41.51       55.01      2.32 o 
   7   5   5      279.13      304.80      5.18 o 
   8   5   5      383.30      307.66      7.03 o 
   9   5   5      220.71      227.84      6.90 o 
  10   5   5      102.58      110.68      5.64 o 
  11   5   5        6.99        3.36      3.76 o 
  12   5   5      209.02      219.52      8.61 o 
  13   5   5      103.28      124.12      9.70 o 
   0   6   5     1585.44     1617.16     16.22 o 
   1   6   5     1030.52     1068.00      8.66 o 
   2   6   5       83.30       85.99      3.17 o 
   3   6   5     1496.29     1541.84     13.68 o 
   4   6   5     1152.49     1182.22     12.22 o 
   5   6   5      915.06     1027.94     10.27 o 
   6   6   5       79.25       84.99      3.23 o 
   7   6   5      671.22      664.98      9.37 o 
   8   6   5      598.49      562.54      9.96 o 
   9   6   5      962.12      895.38     13.28 o 
  10   6   5       44.28       56.82      4.78 o 
  11   6   5      242.33      243.10      8.69 o 
  12   6   5        9.33        6.68      4.73 o 
  13   6   5      131.89      112.56      9.55 o 
   0   7   5       24.88       17.19      2.17 o 
   1   7   5      198.39      207.17      3.42 o 
   2   7   5     2873.17     3057.49     22.11 o 
   3   7   5      126.23      126.04      3.94 o 
   4   7   5      216.25      236.36      6.77 o 
   5   7   5      319.81      308.96      5.19 o 
   6   7   5      508.17      489.16      8.22 o 
   7   7   5      173.20      165.97      5.23 o 
   8   7   5      727.29      668.76     11.08 o 
   9   7   5      545.25      513.76     10.07 o 
  10   7   5        8.71        8.37      4.33 o 
  11   7   5       21.28       20.66      4.84 o 
  12   7   5      194.80      176.35      8.34 o 
  13   7   5       62.40       69.75      8.79 o 
   0   8   5       96.71       83.09      4.43 o 
   1   8   5      671.69      688.48      6.92 o 
   2   8   5       89.17       81.81      2.12 o 
   3   8   5      636.79      629.68      8.78 o 
   4   8   5      206.80      215.79      5.08 o 
   5   8   5     1527.32     1501.62     15.52 o 
   6   8   5     4348.31     4100.47     33.92 o 
   7   8   5       56.80       29.74      3.39 o 
   8   8   5      208.64      188.44      6.45 o 
   9   8   5      313.40      254.80      8.54 o 
  10   8   5       99.41       89.56      6.21 o 
  11   8   5      195.62      209.26      8.59 o 
  12   8   5       45.81       43.37      7.63 o 
  13   8   5      300.93      296.21     13.83 o 
   0   9   5      915.22      974.73     13.17 o 
   1   9   5      130.96      131.45      3.09 o 
   2   9   5      325.56      306.36      4.00 o 
   3   9   5      197.50      212.60      5.52 o 
   4   9   5      194.48      206.17      5.67 o 
   5   9   5     1270.60     1220.15     15.14 o 
   6   9   5      827.82      802.17     11.06 o 
   7   9   5      110.52      133.62      7.01 o 
   8   9   5      163.51      185.30      9.96 o 
   9   9   5      344.83      320.73      9.64 o 
  10   9   5      195.93      183.76      8.02 o 
  11   9   5      103.71      120.37      8.28 o 
  12   9   5       54.60       48.63      8.10 o 
   0  10   5      101.67      119.75      4.30 o 
   1  10   5       60.17       59.41      2.54 o 
   2  10   5      309.78      295.60      5.06 o 
   3  10   5      454.77      427.81      6.87 o 
   4  10   5      340.25      347.17      7.37 o 
   5  10   5      824.61      769.86     11.22 o 
   6  10   5      836.71      771.95     12.18 o 
   7  10   5      563.35      555.04     13.47 o 
   8  10   5      425.85      409.11     10.48 o 
   9  10   5      381.27      401.53     10.85 o 
  10  10   5      161.90      153.04      7.69 o 
  11  10   5      346.47      366.80     11.17 o 
  12  10   5      135.54      146.13     10.71 o 
   0  11   5     1617.58     1578.07     17.61 o 
   1  11   5      312.89      301.13      4.98 o 
   2  11   5      130.51      134.11      4.48 o 
   3  11   5       31.68       33.55      3.05 o 
   4  11   5      272.19      268.55      6.50 o 
   5  11   5      131.76      133.78      5.42 o 
   6  11   5      110.75      116.69      5.31 o 
   7  11   5      120.02      115.82      6.40 o 
   8  11   5      102.13       89.71      6.28 o 
   9  11   5       11.77       22.93      5.00 o 
  10  11   5      486.44      461.29     14.34 o 
  11  11   5       62.74       89.85      7.28 o 
   0  12   5      848.65      822.80     11.75 o 
   1  12   5      484.36      459.10      8.39 o 
   2  12   5      226.31      212.68      5.92 o 
   3  12   5      299.13      291.80      7.16 o 
   4  12   5       14.08        4.95      2.97 o 
   5  12   5      263.83      248.94      6.64 o 
   6  12   5      565.99      566.18     10.42 o 
   7  12   5      241.20      260.34      8.28 o 
   8  12   5       29.52       37.45      5.32 o 
   9  12   5      189.80      189.41      7.95 o 
  10  12   5       79.02      101.51      7.46 o 
  11  12   5       26.93       22.76      7.08 o 
   0  13   5        9.53        6.96      4.93 o 
   1  13   5      864.18      834.71     10.94 o 
   2  13   5       49.65       52.90      3.87 o 
   3  13   5       99.92      100.50      4.58 o 
   4  13   5      308.82      295.08      7.80 o 
   5  13   5       59.66       44.99      4.14 o 
   6  13   5      114.87      105.05      5.31 o 
   7  13   5       24.79       20.63      4.70 o 
   8  13   5       39.11       31.31      7.52 o 
   9  13   5       41.08       34.49      5.66 o 
  10  13   5      154.22      154.50      8.85 o 
   0  14   5       80.06       71.44      6.87 o 
   1  14   5       13.84       20.57      4.20 o 
   2  14   5      636.87      621.67     13.57 o 
   3  14   5      455.02      450.48      8.61 o 
   4  14   5       31.76       32.52      4.18 o 
   5  14   5       29.95       34.98      4.28 o 
   6  14   5      491.66      482.01     11.03 o 
   7  14   5      157.69      151.25      8.40 o 
   8  14   5       71.70       84.32      6.55 o 
   9  14   5       34.11       33.47      5.78 o 
   0  15   5      156.40      148.44     10.83 o 
   1  15   5      111.48      116.52      5.97 o 
   2  15   5      785.42      750.17     17.41 o 
   3  15   5      110.25      118.36      5.80 o 
   4  15   5      354.26      344.33      8.65 o 
   5  15   5      152.39      187.90      7.57 o 
   6  15   5      208.09      205.74      8.85 o 
   7  15   5       97.02      103.84      7.43 o 
   8  15   5      175.29      184.35      8.54 o 
   9  15   5       88.24       82.95      7.89 o 
   0  16   5      279.58      265.32     11.50 o 
   1  16   5       27.80       32.32      4.79 o 
   2  16   5      463.50      437.22     10.10 o 
   3  16   5      171.80      146.96      8.86 o 
   4  16   5      110.22      115.62      7.42 o 
   5  16   5       44.28       47.49      5.58 o 
   6  16   5      107.13      126.54      7.92 o 
   7  16   5       12.08       12.09      5.55 o 
   8  16   5       48.59       51.18      6.44 o 
   0  17   5       23.59       27.46     11.16 o 
   1  17   5        8.38        1.65      4.27 o 
   2  17   5      115.23      127.88      8.22 o 
   3  17   5       12.93        1.70      6.43 o 
   4  17   5       11.00       16.71      9.15 o 
   5  17   5       89.25       91.98      8.47 o 
   6  17   5      188.02      215.69     10.94 o 
   0  18   5       12.92       18.41     11.88 o 
   1  18   5      114.02      128.44      8.55 o 
   2  18   5       38.19       41.38      6.82 o 
   3  18   5      122.05      142.69      8.86 o 
   4  18   5       96.60      106.62      8.50 o 
   5  18   5      212.00      218.49     12.61 o 
   0  19   5        1.35       -2.09     12.21 o 
   1  19   5      206.80      226.39     16.75 o 
   2  19   5       43.85       43.73      7.32 o 
   0   0   6        4.07        0.14      1.66 o 
   1   0   6     1237.67     1210.26     11.55 o 
   2   0   6     2277.72     2212.15     21.19 o 
   3   0   6     5441.86     5750.41     58.78 o 
   4   0   6       93.98      116.74      5.28 o 
   5   0   6      347.29      366.56      7.08 o 
   6   0   6       75.84       87.55      7.21 o 
   7   0   6       80.93       52.64      3.78 o 
   8   0   6     7479.05     7182.08     68.29 o 
   9   0   6     2800.10     2724.24     34.31 o 
  10   0   6      759.79      708.69     20.41 o 
  11   0   6      126.89      133.74      7.80 o 
  12   0   6        4.99        5.16      5.30 o 
  13   0   6        2.97        7.43      6.84 o 
  14   0   6       13.81       23.67     15.78 o 
   0   1   6    13511.55    13336.26    106.25 o 
   1   1   6     1253.98     1238.02     18.12 o 
   2   1   6      955.65      987.86      7.02 o 
   3   1   6      652.91      676.14      6.26 o 
   4   1   6       71.68       84.98      2.71 o 
   5   1   6      598.17      582.90      8.02 o 
   6   1   6      990.15      986.86     12.27 o 
   7   1   6      680.97      731.10      8.64 o 
   8   1   6      121.78      124.49      6.04 o 
   9   1   6      115.80      126.07      4.76 o 
  10   1   6      308.52      300.62      7.31 o 
  11   1   6      507.58      471.39      9.76 o 
  12   1   6      218.62      228.67      7.74 o 
  13   1   6       30.07       28.25      4.91 o 
  14   1   6       63.14       77.61      8.70 o 
   0   2   6      873.53      947.79     12.01 o 
   1   2   6     5516.23     5576.69     42.50 o 
   2   2   6     3237.73     3262.96     21.66 o 
   3   2   6     1075.87     1127.32      9.57 o 
   4   2   6     1690.06     1846.97     15.67 o 
   5   2   6     1416.72     1532.06     15.09 o 
   6   2   6      187.83      171.54      5.01 o 
   7   2   6     1761.12     1811.60     18.24 o 
   8   2   6      350.72      335.33      9.77 o 
   9   2   6      569.91      556.88      8.86 o 
  10   2   6      284.53      259.19      8.39 o 
  11   2   6       53.84       52.98      4.79 o 
  12   2   6      155.81      153.87      6.69 o 
  13   2   6       17.97       21.24      5.30 o 
  14   2   6       49.10       42.75      7.84 o 
   0   3   6      646.98      672.42     11.76 o 
   1   3   6     8775.11     9040.89     56.63 o 
   2   3   6      701.81      749.42     13.34 o 
   3   3   6     3260.63     3535.32     25.33 o 
   4   3   6     2422.55     2583.28     19.50 o 
   5   3   6      262.91      277.20      4.54 o 
   6   3   6      138.59      126.78      3.18 o 
   7   3   6      710.38      713.18      9.04 o 
   8   3   6      506.22      494.44      8.36 o 
   9   3   6      407.23      403.71      8.57 o 
  10   3   6      694.93      672.98     11.53 o 
  11   3   6      239.90      243.46      7.71 o 
  12   3   6       36.04       37.05      4.83 o 
  13   3   6       58.99       60.33      5.69 o 
  14   3   6       74.31       62.96      8.54 o 
   0   4   6      665.92      626.17     10.18 o 
   1   4   6     1563.23     1634.22     12.49 o 
   2   4   6     2661.22     2922.86     24.80 o 
   3   4   6     1122.03     1204.14     12.74 o 
   4   4   6     2042.27     2153.95     17.95 o 
   5   4   6      507.13      478.04      5.75 o 
   6   4   6     1055.94     1065.49     10.22 o 
   7   4   6      849.83      867.88     10.20 o 
   8   4   6       40.52       29.02      3.47 o 
   9   4   6      389.56      345.94      8.15 o 
  10   4   6      171.12      158.36      6.33 o 
  11   4   6       64.77       66.24      5.21 o 
  12   4   6      482.04      469.24     10.77 o 
  13   4   6       35.95       45.92      7.54 o 
   0   5   6      177.96      176.40      4.67 o 
   1   5   6      206.68      207.70      3.12 o 
   2   5   6       78.45      115.90      2.65 o 
   3   5   6      641.52      690.47      7.77 o 
   4   5   6      462.50      491.34      6.57 o 
   5   5   6      104.45       93.68      2.44 o 
   6   5   6      618.01      547.07      7.07 o 
   7   5   6      160.56      151.31      4.62 o 
   8   5   6      637.91      673.22     10.93 o 
   9   5   6      651.41      618.24     11.79 o 
  10   5   6      185.67      204.29      8.56 o 
  11   5   6      307.10      289.23      8.59 o 
  12   5   6       25.85       38.86      5.51 o 
  13   5   6      304.47      313.79     13.25 o 
   0   6   6      907.89      971.84     11.76 o 
   1   6   6      179.16      192.15      3.28 o 
   2   6   6     2160.30     2343.65     19.45 o 
   3   6   6      890.62      893.21      9.47 o 
   4   6   6      105.75      102.26      3.40 o 
   5   6   6      444.01      482.55      6.37 o 
   6   6   6      142.79      197.64      6.53 o 
   7   6   6      441.09      462.02      8.76 o 
   8   6   6        9.97       13.34      3.46 o 
   9   6   6      887.31      826.91     13.92 o 
  10   6   6      308.40      283.23      8.12 o 
  11   6   6      146.27      148.24      7.38 o 
  12   6   6       78.36       79.23      6.56 o 
  13   6   6       30.53       36.49      7.66 o 
   0   7   6      622.56      636.66      8.74 o 
   1   7   6     1818.30     1923.49     14.12 o 
   2   7   6       96.85       89.18      2.71 o 
   3   7   6      976.10     1031.16     10.74 o 
   4   7   6      538.20      509.57      7.22 o 
   5   7   6     2944.02     2866.98     23.48 o 
   6   7   6      640.75      617.92      9.08 o 
   7   7   6     2473.88     2464.29     24.87 o 
   8   7   6      247.39      228.39      7.00 o 
   9   7   6      195.66      170.11     11.06 o 
  10   7   6       95.94       86.14      6.05 o 
  11   7   6       97.64      113.52      6.98 o 
  12   7   6       73.75       74.39      6.62 o 
  13   7   6       69.98       75.20      9.14 o 
   0   8   6       82.81       91.23      5.44 o 
   1   8   6     1865.21     1953.71     15.38 o 
   2   8   6     1472.38     1491.44     12.33 o 
   3   8   6     1623.78     1572.75     15.81 o 
   4   8   6     1783.62     1799.15     16.57 o 
   5   8   6     1520.93     1545.03     15.14 o 
   6   8   6     3171.78     3065.70     26.98 o 
   7   8   6      905.38      941.71     13.38 o 
   8   8   6       65.48       37.28      4.15 o 
   9   8   6       35.43       32.90      4.75 o 
  10   8   6       66.22       72.49      6.04 o 
  11   8   6        2.11        5.59      4.61 o 
  12   8   6       16.44       15.96      5.50 o 
   0   9   6      203.78      218.88      5.85 o 
   1   9   6      227.59      231.61      4.27 o 
   2   9   6      160.62      183.86      4.65 o 
   3   9   6       39.93       55.59      5.84 o 
   4   9   6     1184.77     1148.35     13.45 o 
   5   9   6     2778.62     2621.32     24.74 o 
   6   9   6       39.72       28.85      3.55 o 
   7   9   6      818.66      727.31     12.40 o 
   8   9   6       69.01       97.73      6.39 o 
   9   9   6      166.00      173.10     10.15 o 
  10   9   6        5.26        5.16      4.52 o 
  11   9   6        7.76        5.69      5.55 o 
  12   9   6       32.68       24.40      6.31 o 
   0  10   6      672.21      637.08     12.55 o 
   1  10   6      165.16      157.97      5.31 o 
   2  10   6      614.05      584.19      7.92 o 
   3  10   6      134.78      133.87      4.55 o 
   4  10   6      170.05      177.85      5.63 o 
   5  10   6      212.53      190.96      6.00 o 
   6  10   6      152.35      143.83      5.65 o 
   7  10   6       62.37       50.90      4.76 o 
   8  10   6      164.94      172.70      7.55 o 
   9  10   6       37.09       25.70      4.98 o 
  10  10   6        2.95        5.11      4.65 o 
  11  10   6        1.11       -1.26      4.83 o 
  12  10   6        8.25        8.98      6.81 o 
   0  11   6      382.82      370.34      8.26 o 
   1  11   6      116.13       88.23      3.91 o 
   2  11   6     1417.23     1392.76     13.79 o 
   3  11   6       34.12       43.92      3.36 o 
   4  11   6     1912.89     1811.78     17.96 o 
   5  11   6      172.02      156.33      5.79 o 
   6  11   6       77.86       65.14      4.56 o 
   7  11   6      685.43      683.29     14.03 o 
   8  11   6      136.30      160.95      7.16 o 
   9  11   6       38.65       30.06      5.27 o 
  10  11   6       24.64       14.28      5.15 o 
  11  11   6      169.46      185.88      9.28 o 
   0  12   6       49.88       61.61      6.86 o 
   1  12   6       50.72       45.34      3.37 o 
   2  12   6       12.85       11.00      2.83 o 
   3  12   6      644.33      603.67     10.62 o 
   4  12   6      147.58      147.47      5.29 o 
   5  12   6       50.47       45.28      3.96 o 
   6  12   6      447.68      425.71      9.94 o 
   7  12   6       71.66       75.71      6.03 o 
   8  12   6      326.34      313.91     10.27 o 
   9  12   6      279.83      269.53      9.10 o 
  10  12   6      376.29      406.12     12.31 o 
  11  12   6      113.15      147.38      8.84 o 
   0  13   6      487.24      443.94     14.56 o 
   1  13   6      356.83      332.51      8.46 o 
   2  13   6     1059.16     1019.21     12.59 o 
   3  13   6       51.32       49.75      4.49 o 
   4  13   6      265.86      255.50      7.22 o 
   5  13   6      235.98      236.05      6.80 o 
   6  13   6       29.72       43.00      4.61 o 
   7  13   6       39.94       46.51      5.23 o 
   8  13   6        1.57        3.47      4.44 o 
   9  13   6        5.85        2.85      4.44 o 
  10  13   6       46.84       39.87      6.67 o 
   0  14   6      705.96      662.51     16.11 o 
   1  14   6      241.95      218.43      7.50 o 
   2  14   6      244.39      237.93      7.77 o 
   3  14   6      102.62      106.63      5.07 o 
   4  14   6      239.52      251.14      7.44 o 
   5  14   6      237.13      229.20      7.37 o 
   6  14   6       21.62       20.30      4.72 o 
   7  14   6      265.18      289.63      9.43 o 
   8  14   6      135.40      150.20      7.77 o 
   9  14   6       76.58       83.11      6.45 o 
   0  15   6      107.34      103.76      8.15 o 
   1  15   6      129.50      121.43      6.06 o 
   2  15   6        9.34       13.52      4.36 o 
   3  15   6      283.00      278.30      9.61 o 
   4  15   6       47.97       49.53      4.71 o 
   5  15   6      448.27      452.64     10.93 o 
   6  15   6      216.80      201.05      9.76 o 
   7  15   6      126.98      132.19      7.95 o 
   8  15   6      156.12      157.15      8.20 o 
   0  16   6       64.42       73.19      7.91 o 
   1  16   6       52.47       52.40      5.17 o 
   2  16   6        6.39       -0.96      4.17 o 
   3  16   6        6.33        0.46      4.73 o 
   4  16   6       41.85       36.38      7.03 o 
   5  16   6      208.75      239.38      9.61 o 
   6  16   6      188.75      195.49      9.37 o 
   7  16   6        4.18       -2.96      5.19 o 
   0  17   6       37.40       42.55      7.23 o 
   1  17   6       96.25      102.57      6.36 o 
   2  17   6      246.52      252.97      8.58 o 
   3  17   6      102.41      102.05      8.34 o 
   4  17   6      167.97      170.50     10.01 o 
   5  17   6        2.28        0.54      9.72 o 
   6  17   6       71.08       75.12      8.15 o 
   0  18   6       42.30       43.06      7.86 o 
   1  18   6      202.65      188.67      9.67 o 
   2  18   6        2.07       -5.52      5.52 o 
   3  18   6       96.75      107.68      8.47 o 
   4  18   6      233.94      271.15     12.09 o 
   0  19   6       10.05        8.59     13.45 o 
   1  19   6       20.02       16.66      6.82 o 
   1   0   7     1786.66     1846.10     16.86 o 
   2   0   7      154.84      200.13      4.47 o 
   3   0   7      336.63      351.30      6.91 o 
   4   0   7      187.05      200.35      7.92 o 
   5   0   7      765.33      770.92     12.43 o 
   6   0   7      319.21      301.86      7.82 o 
   7   0   7     1218.91     1200.45     18.47 o 
   8   0   7      240.99      230.25      7.31 o 
   9   0   7      142.60      141.55      6.90 o 
  10   0   7      127.82      128.23      8.21 o 
  11   0   7       21.07       21.06      5.30 o 
  12   0   7       84.58       76.82     11.81 o 
  13   0   7      214.41      197.98     12.42 o 
  14   0   7        1.11        1.36      9.19 o 
   0   1   7     3611.94     3700.59     31.60 o 
   1   1   7      534.83      467.81      4.77 o 
   2   1   7       12.84       16.61      1.16 o 
   3   1   7      379.92      407.04      4.63 o 
   4   1   7      727.67      769.18      7.24 o 
   5   1   7     1345.72     1362.41     12.06 o 
   6   1   7      549.73      584.53      8.65 o 
   7   1   7      919.06      908.30     12.51 o 
   8   1   7      426.18      426.95      7.94 o 
   9   1   7      214.58      204.23      6.58 o 
  10   1   7      134.45      133.41      5.10 o 
  11   1   7      381.04      362.81      8.75 o 
  12   1   7      110.06       97.52      6.58 o 
  13   1   7      228.73      227.19      9.00 o 
  14   1   7        9.16        6.40      6.73 o 
   0   2   7        5.85       18.13      2.55 o 
   1   2   7      740.40      722.11      7.94 o 
   2   2   7      794.93      833.52      7.15 o 
   3   2   7      811.23      882.72      8.13 o 
   4   2   7     1042.46     1098.43      9.88 o 
   5   2   7      224.13      220.07      4.41 o 
   6   2   7       81.69       81.38      5.89 o 
   7   2   7      183.98      188.35      4.87 o 
   8   2   7      395.58      388.00      8.25 o 
   9   2   7      327.02      304.30     10.22 o 
  10   2   7      203.01      200.77      6.91 o 
  11   2   7        3.08        0.25      3.69 o 
  12   2   7      744.78      748.70     14.23 o 
  13   2   7      125.10      126.38      8.03 o 
  14   2   7      130.47      158.82     10.49 o 
   0   3   7      403.27      435.50      7.76 o 
   1   3   7     4098.38     4188.95     27.82 o 
   2   3   7     6325.42     6888.03     49.03 o 
   3   3   7     2718.95     2911.77     20.16 o 
   4   3   7      198.41      201.79      4.23 o 
   5   3   7      303.84      312.90      5.29 o 
   6   3   7      368.58      320.55      5.59 o 
   7   3   7      434.92      487.64      8.25 o 
   8   3   7      572.40      509.17      8.54 o 
   9   3   7      442.12      433.67      9.29 o 
  10   3   7      103.33      105.46      6.08 o 
  11   3   7      492.62      460.11     12.32 o 
  12   3   7       49.59       61.17      5.70 o 
  13   3   7       66.06       67.97      5.90 o 
   0   4   7    16379.23    17214.81    194.44 o 
   1   4   7       42.83       40.61      1.96 o 
   2   4   7     1264.17     1268.73     11.77 o 
   3   4   7     3836.09     4216.73     34.54 o 
   4   4   7     1153.02     1143.40     10.37 o 
   5   4   7      224.74      227.34      4.06 o 
   6   4   7     1043.80     1021.66     10.90 o 
   7   4   7       17.48       12.31      2.78 o 
   8   4   7      303.98      297.50      8.00 o 
   9   4   7       26.68       29.43      4.28 o 
  10   4   7       26.35       22.47      4.04 o 
  11   4   7        5.68        6.55      3.99 o 
  12   4   7      211.32      228.42      8.09 o 
  13   4   7        3.78       -2.66      5.69 o 
   0   5   7        0.52        0.96      2.03 o 
   1   5   7      961.82      971.18      8.55 o 
   2   5   7     1689.53     1719.56     15.13 o 
   3   5   7      583.21      618.88      7.81 o 
   4   5   7      946.44     1035.30     11.84 o 
   5   5   7      635.94      637.83      6.84 o 
   6   5   7      543.71      509.71      7.86 o 
   7   5   7       41.62       54.68      3.92 o 
   8   5   7      992.93      971.61     13.60 o 
   9   5   7       74.61       50.37      4.81 o 
  10   5   7       50.44       56.30      5.47 o 
  11   5   7      264.09      241.97      8.00 o 
  12   5   7       33.17       34.88      5.52 o 
  13   5   7      124.96      143.66     10.54 o 
   0   6   7     2507.58     2622.26     26.68 o 
   1   6   7     3263.38     3274.96     22.82 o 
   2   6   7     1938.04     2013.20     16.39 o 
   3   6   7      773.07      774.80      8.76 o 
   4   6   7      298.71      315.41      5.58 o 
   5   6   7      339.43      406.04      6.46 o 
   6   6   7      567.83      595.66      9.25 o 
   7   6   7       65.22       71.23      4.40 o 
   8   6   7      593.63      525.20      9.94 o 
   9   6   7      412.06      384.69      8.98 o 
  10   6   7      126.48      137.37      7.06 o 
  11   6   7      290.76      297.14      9.83 o 
  12   6   7      243.84      253.62      9.41 o 
  13   6   7      190.47      220.71      9.63 o 
   0   7   7      772.97      880.53     10.91 o 
   1   7   7      972.15      931.78      8.28 o 
   2   7   7     1322.93     1382.71     12.54 o 
   3   7   7      223.68      228.65      4.95 o 
   4   7   7      309.48      325.90      5.89 o 
   5   7   7     1950.86     1981.46     17.81 o 
   6   7   7      806.42      817.18     11.84 o 
   7   7   7     2353.63     2103.66     22.39 o 
   8   7   7       61.60       58.14      4.64 o 
   9   7   7       58.90       69.20      5.03 o 
  10   7   7       73.67       83.56      6.12 o 
  11   7   7       75.18       79.86      6.43 o 
  12   7   7        0.02        2.43      4.84 o 
  13   7   7       80.76       88.29      9.32 o 
   0   8   7      433.77      455.35      7.54 o 
   1   8   7        1.92       -0.55      1.36 o 
   2   8   7      124.68      139.94      3.60 o 
   3   8   7      316.84      316.66      6.35 o 
   4   8   7     1195.78     1185.59     12.54 o 
   5   8   7     1258.16     1184.08     12.79 o 
   6   8   7      134.06      139.82      5.18 o 
   7   8   7      167.10      144.52      5.46 o 
   8   8   7       22.70       18.82      3.90 o 
   9   8   7      724.75      704.81     13.63 o 
  10   8   7      333.95      321.20      9.97 o 
  11   8   7      240.75      265.85      9.69 o 
  12   8   7       66.39       53.41      6.51 o 
   0   9   7      788.24      814.76     13.19 o 
   1   9   7       91.47       93.33      3.04 o 
   2   9   7     2451.77     2434.86     20.73 o 
   3   9   7      143.02      152.54      5.04 o 
   4   9   7      833.77      783.05     10.79 o 
   5   9   7     1984.64     1983.68     18.67 o 
   6   9   7      538.68      525.29      9.26 o 
   7   9   7      425.70      401.95      8.47 o 
   8   9   7       19.72       29.11      4.05 o 
   9   9   7       31.61       35.00      5.17 o 
  10   9   7      105.35      104.21      7.05 o 
  11   9   7       62.26       64.33      6.50 o 
  12   9   7      114.77      126.74      8.28 o 
   0  10   7     1454.63     1406.24     27.29 o 
   1  10   7      668.48      625.72      8.28 o 
   2  10   7      375.86      358.37      6.32 o 
   3  10   7      669.47      619.60      8.98 o 
   4  10   7       54.10       49.41      4.08 o 
   5  10   7      701.65      632.19     12.08 o 
   6  10   7      197.69      222.46      7.37 o 
   7  10   7       39.17       34.19      4.04 o 
   8  10   7      280.09      294.19      8.63 o 
   9  10   7      180.93      182.73      8.04 o 
  10  10   7       31.74       31.68      6.04 o 
  11  10   7      105.00      113.70      7.73 o 
   0  11   7      658.02      689.41     13.55 o 
   1  11   7      833.38      817.00     12.29 o 
   2  11   7      673.28      666.51      9.77 o 
   3  11   7      106.48       94.57      4.30 o 
   4  11   7     1352.82     1263.23     14.29 o 
   5  11   7      206.26      201.66      6.44 o 
   6  11   7      117.56      102.66      5.79 o 
   7  11   7       11.67       24.47      4.36 o 
   8  11   7      181.10      187.60      7.57 o 
   9  11   7       22.43       26.16      5.22 o 
  10  11   7       37.35       46.72      6.04 o 
  11  11   7       20.57       34.00      8.47 o 
   0  12   7     1452.12     1373.36     26.34 o 
   1  12   7      926.19      863.82     14.34 o 
   2  12   7      248.35      250.34      6.24 o 
   3  12   7      247.33      225.00      5.85 o 
   4  12   7      125.74      117.46      5.00 o 
   5  12   7      578.91      553.01      9.91 o 
   6  12   7      249.30      238.37      8.26 o 
   7  12   7      110.10       92.46      6.00 o 
   8  12   7       14.19        7.52      4.42 o 
   9  12   7       32.02       22.83      5.48 o 
  10  12   7       36.00       39.18      6.23 o 
   0  13   7        8.68        8.04      5.61 o 
   1  13   7      223.16      218.42      8.64 o 
   2  13   7      317.99      312.06      7.78 o 
   3  13   7      961.99      900.22     12.00 o 
   4  13   7       12.83       12.94      3.46 o 
   5  13   7      211.97      223.12      6.71 o 
   6  13   7      249.97      268.45      7.95 o 
   7  13   7       40.95       55.50      5.46 o 
   8  13   7      242.79      253.51     13.09 o 
   9  13   7      242.98      248.09     10.09 o 
  10  13   7      164.81      174.35     10.17 o 
   0  14   7      115.13      114.09      9.29 o 
   1  14   7      169.01      151.38      6.72 o 
   2  14   7      565.37      535.96     11.33 o 
   3  14   7      539.01      504.32     10.76 o 
   4  14   7       45.45       48.86      4.85 o 
   5  14   7      257.11      251.17      7.26 o 
   6  14   7       27.16       32.02      4.68 o 
   7  14   7       81.65      100.10      6.72 o 
   8  14   7      157.87      169.09      8.05 o 
   9  14   7       31.15       21.21      5.97 o 
   0  15   7      833.80      824.35     18.97 o 
   1  15   7       78.63       79.13      5.71 o 
   2  15   7      186.24      183.66      7.47 o 
   3  15   7      124.55      119.29      7.14 o 
   4  15   7       50.20       51.10      5.21 o 
   5  15   7        9.47        2.48      4.24 o 
   6  15   7       16.23       17.82      5.35 o 
   7  15   7      168.59      150.82      7.89 o 
   8  15   7        1.62        0.26      5.17 o 
   0  16   7      331.77      321.04     12.92 o 
   1  16   7       56.20       65.30      5.54 o 
   2  16   7      137.92      133.87      7.00 o 
   3  16   7       87.43      101.94      8.46 o 
   4  16   7       42.27       45.13      6.04 o 
   5  16   7        3.77        5.16      5.60 o 
   6  16   7       86.40       92.16      8.35 o 
   7  16   7       90.10       86.61      7.53 o 
   0  17   7       32.37       38.27      7.38 o 
   1  17   7        2.85        8.94      5.02 o 
   2  17   7      122.27      116.59      7.08 o 
   3  17   7      168.33      164.37      9.65 o 
   4  17   7      305.57      323.39     12.61 o 
   5  17   7       10.43        7.90      8.55 o 
   6  17   7       50.58       55.70      8.94 o 
   0  18   7      251.01      261.36     12.83 o 
   1  18   7       63.07       63.67      6.06 o 
   2  18   7       14.65       18.75      6.25 o 
   3  18   7      284.22      287.35     11.50 o 
   4  18   7       68.11       60.51      9.93 o 
   0  19   7        8.30        9.17     11.50 o 
   0   0   8      838.58      879.22     13.57 o 
   1   0   8     1960.55     2132.94     18.01 o 
   2   0   8      834.22      894.37      9.53 o 
   3   0   8      861.48      864.87     10.53 o 
   4   0   8     3432.71     3387.91     37.59 o 
   5   0   8       62.98       81.24      5.76 o 
   6   0   8       15.29       10.12      3.04 o 
   7   0   8        7.80        2.37      3.30 o 
   8   0   8      188.42      176.84      7.52 o 
   9   0   8       99.00       87.96      8.91 o 
  10   0   8        1.73        2.78      4.36 o 
  11   0   8       10.50       10.32      5.99 o 
  12   0   8      437.70      431.23     18.89 o 
  13   0   8        9.23        7.07      7.44 o 
   0   1   8       88.79       84.64      2.83 o 
   1   1   8     1075.96     1107.68      9.01 o 
   2   1   8      404.84      413.11      4.10 o 
   3   1   8      970.26     1099.77      9.24 o 
   4   1   8      168.29      153.27      3.05 o 
   5   1   8      655.92      708.49      7.79 o 
   6   1   8      291.58      294.35      5.16 o 
   7   1   8      348.06      344.01      7.73 o 
   8   1   8      245.24      219.52      6.05 o 
   9   1   8      448.38      437.21      8.29 o 
  10   1   8      666.22      640.66     10.33 o 
  11   1   8      466.40      456.37     17.39 o 
  12   1   8       27.13       26.23      5.61 o 
  13   1   8       31.82       37.69      6.48 o 
   0   2   8     4162.44     4423.34     41.32 o 
   1   2   8      311.72      301.61      6.22 o 
   2   2   8      316.96      341.86      4.18 o 
   3   2   8      842.71      859.31     11.25 o 
   4   2   8      938.59      935.78      8.92 o 
   5   2   8      277.67      265.37      4.43 o 
   6   2   8      476.62      494.52      7.02 o 
   7   2   8      929.16      951.86     12.07 o 
   8   2   8       21.56       14.03      2.99 o 
   9   2   8      385.92      392.43     11.78 o 
  10   2   8       40.66       48.45      4.86 o 
  11   2   8      350.00      349.56      9.06 o 
  12   2   8      121.26      114.14      8.88 o 
  13   2   8       18.85       26.27      5.55 o 
   0   3   8     3392.79     3692.50     35.47 o 
   1   3   8      729.81      696.02      7.38 o 
   2   3   8     1674.00     1823.83     15.38 o 
   3   3   8      260.41      278.19      4.05 o 
   4   3   8       88.28       94.83      2.74 o 
   5   3   8     1374.76     1424.58     13.64 o 
   6   3   8      207.42      214.15      5.31 o 
   7   3   8      450.23      432.96      7.06 o 
   8   3   8       16.51       25.62      3.31 o 
   9   3   8      202.13      197.08      7.79 o 
  10   3   8       28.41       25.20      4.82 o 
  11   3   8      145.19      146.00      6.59 o 
  12   3   8       90.04      109.95      7.24 o 
  13   3   8       27.64       29.76      5.25 o 
   0   4   8        0.01        3.18      2.16 o 
   1   4   8    17697.04    18758.03    115.54 o 
   2   4   8     8641.38     9014.96     57.12 o 
   3   4   8     1107.04     1129.53     13.51 o 
   4   4   8     1115.27     1159.96     10.59 o 
   5   4   8      820.00      887.71      8.92 o 
   6   4   8      844.53      853.26      9.19 o 
   7   4   8      692.13      695.58      9.32 o 
   8   4   8      532.17      508.77     10.25 o 
   9   4   8       62.92       58.93      5.10 o 
  10   4   8      472.80      455.46      9.86 o 
  11   4   8      302.78      316.61      8.93 o 
  12   4   8       37.58       33.98      5.10 o 
  13   4   8      402.57      430.85     12.31 o 
   0   5   8     2007.90     2224.05     34.45 o 
   1   5   8      854.92      838.18      9.13 o 
   2   5   8     2572.26     2766.50     22.57 o 
   3   5   8       50.85       36.78      2.84 o 
   4   5   8     2605.96     2809.95     25.25 o 
   5   5   8      111.36      113.60      3.06 o 
   6   5   8      144.78      156.61      5.19 o 
   7   5   8        3.34       -2.77      2.77 o 
   8   5   8      381.41      371.22      9.43 o 
   9   5   8      102.35       98.32      5.42 o 
  10   5   8       21.46       25.49      4.18 o 
  11   5   8       70.79       70.53      5.54 o 
  12   5   8      365.63      377.87     11.76 o 
  13   5   8      248.89      276.30     13.72 o 
   0   6   8     3630.89     3951.82     35.12 o 
   1   6   8      412.43      452.56      7.13 o 
   2   6   8       66.32       54.14      2.56 o 
   3   6   8      128.82      114.91      3.57 o 
   4   6   8      566.20      626.13      8.05 o 
   5   6   8      540.20      538.45      8.03 o 
   6   6   8      126.83      120.95      4.59 o 
   7   6   8      916.30      903.25     11.95 o 
   8   6   8      545.32      496.52     11.06 o 
   9   6   8      198.68      206.69     10.17 o 
  10   6   8       12.88       10.33      4.24 o 
  11   6   8      106.96      108.50      6.28 o 
  12   6   8       30.01       32.73      5.62 o 
  13   6   8       36.85       37.21      6.05 o 
   0   7   8        0.30        0.47      1.92 o 
   1   7   8      900.20      902.33      7.94 o 
   2   7   8     1920.74     1995.44     16.79 o 
   3   7   8      633.62      618.43      8.06 o 
   4   7   8      351.10      339.28      6.12 o 
   5   7   8     1287.36     1285.18     13.27 o 
   6   7   8      216.48      203.43      5.97 o 
   7   7   8     1098.05     1034.34     14.25 o 
   8   7   8      234.86      242.94      7.34 o 
   9   7   8       24.87       32.20      4.43 o 
  10   7   8        7.28        1.81      4.51 o 
  11   7   8       58.54       52.29      6.00 o 
  12   7   8       93.79      113.37      7.70 o 
   0   8   8      205.70      182.53      5.14 o 
   1   8   8      366.40      369.57      6.86 o 
   2   8   8     1572.64     1580.54     14.33 o 
   3   8   8       90.20       88.37      4.06 o 
   4   8   8      304.62      322.25      6.31 o 
   5   8   8      617.53      589.03      8.63 o 
   6   8   8      343.67      396.99      8.01 o 
   7   8   8      611.96      581.75      9.94 o 
   8   8   8       55.48       66.63      4.88 o 
   9   8   8        2.39        7.64      4.70 o 
  10   8   8       18.85       19.86      5.34 o 
  11   8   8       40.30       52.94      6.11 o 
  12   8   8      147.58      163.64      8.61 o 
   0   9   8       60.21       58.32      3.43 o 
   1   9   8      135.35      160.94      4.29 o 
   2   9   8      385.47      378.67      6.67 o 
   3   9   8      320.25      287.87      6.50 o 
   4   9   8      556.14      514.23      8.75 o 
   5   9   8      247.43      259.35      6.22 o 
   6   9   8       60.05       56.15      4.16 o 
   7   9   8      118.53      114.11      5.23 o 
   8   9   8      364.36      350.13      8.37 o 
   9   9   8      366.56      348.86     10.27 o 
  10   9   8       24.83       24.97      5.81 o 
  11   9   8      216.70      218.45      9.44 o 
  12   9   8       81.79       88.56      7.59 o 
   0  10   8      109.25       98.76      5.63 o 
   1  10   8     1889.25     1826.94     18.77 o 
   2  10   8      140.97      152.26      4.71 o 
   3  10   8      985.60      923.21     11.36 o 
   4  10   8      131.77      116.36      4.98 o 
   5  10   8      682.71      674.27     10.62 o 
   6  10   8      435.51      406.65     10.32 o 
   7  10   8      133.04      132.91      5.75 o 
   8  10   8       69.34       73.81      5.58 o 
   9  10   8       96.35      111.70      7.48 o 
  10  10   8       39.94       44.27      5.90 o 
  11  10   8       85.31       97.35      7.56 o 
   0  11   8        2.98       -2.85      5.12 o 
   1  11   8      842.10      823.24     10.98 o 
   2  11   8     1082.28     1049.20     11.76 o 
   3  11   8       28.01       24.39      3.32 o 
   4  11   8       47.14       44.84      4.00 o 
   5  11   8      662.62      644.66     10.70 o 
   6  11   8        2.23       -1.57      3.52 o 
   7  11   8       42.77       45.79      4.96 o 
   8  11   8      220.98      225.46      8.05 o 
   9  11   8        0.03       -0.51      4.45 o 
  10  11   8        7.10       14.11      5.49 o 
  11  11   8      386.93      428.35     15.36 o 
   0  12   8     1963.54     1800.09     31.97 o 
   1  12   8     1527.90     1452.66     18.82 o 
   2  12   8      742.11      699.87     10.13 o 
   3  12   8      812.58      763.82     10.83 o 
   4  12   8        9.03        6.80      3.15 o 
   5  12   8      111.72       97.97      7.10 o 
   6  12   8      811.86      786.64     13.64 o 
   7  12   8       54.25       46.55      5.87 o 
   8  12   8       61.55       57.39      5.71 o 
   9  12   8       32.97       20.40      5.55 o 
  10  12   8        8.48        9.58      5.53 o 
   0  13   8        9.81       22.34      6.42 o 
   1  13   8      216.35      213.09      7.45 o 
   2  13   8       89.18       80.75      4.82 o 
   3  13   8      205.75      214.77      6.67 o 
   4  13   8       27.92       28.71      4.33 o 
   5  13   8      163.44      160.79      7.20 o 
   6  13   8      108.67      106.59      5.85 o 
   7  13   8       38.51       25.42      4.96 o 
   8  13   8       53.67       58.96      7.76 o 
   9  13   8       40.88       40.31      6.21 o 
  10  13   8      570.68      602.95     13.94 o 
   0  14   8      715.48      679.09     27.53 o 
   1  14   8       55.90       50.99      5.25 o 
   2  14   8      325.22      297.51      8.77 o 
   3  14   8      416.95      392.61      9.65 o 
   4  14   8      102.02      105.65      6.18 o 
   5  14   8      182.42      178.23      6.86 o 
   6  14   8      110.57       94.54      5.86 o 
   7  14   8       36.68       30.72      5.37 o 
   8  14   8       17.07       21.13      5.60 o 
   9  14   8       24.44       17.90      5.98 o 
   0  15   8      350.97      322.64     12.34 o 
   1  15   8      242.81      213.68      8.01 o 
   2  15   8      251.46      242.70      8.43 o 
   3  15   8       19.45       14.36      4.95 o 
   4  15   8       10.44       16.68      5.08 o 
   5  15   8       11.80        5.71      4.97 o 
   6  15   8       19.74       19.73      5.03 o 
   7  15   8      105.50      122.67      7.49 o 
   8  15   8       21.95       28.99      5.83 o 
   0  16   8      732.06      707.12     21.00 o 
   1  16   8      260.66      236.36      8.58 o 
   2  16   8       34.76       36.28      5.35 o 
   3  16   8       18.88       19.68      5.37 o 
   4  16   8       21.59       13.82      5.25 o 
   5  16   8      191.78      195.90     11.40 o 
   6  16   8      249.85      266.75     14.02 o 
   7  16   8        9.77       10.40      8.14 o 
   0  17   8      259.20      225.90     11.99 o 
   1  17   8      149.72      175.83      7.66 o 
   2  17   8       41.24       41.57      5.78 o 
   3  17   8       99.57       92.75      7.36 o 
   4  17   8        5.04        6.60      6.79 o 
   5  17   8       50.17       45.54      8.26 o 
   0  18   8       12.33       11.68      7.26 o 
   1  18   8       50.20       55.73      6.04 o 
   2  18   8      170.33      177.90      8.76 o 
   3  18   8       22.07       23.84      7.18 o 
   4  18   8       19.95        9.26      7.89 o 
   1   0   9     3799.75     3786.76     30.25 o 
   2   0   9      557.47      560.79      6.69 o 
   3   0   9      676.43      679.15      7.92 o 
   4   0   9     2416.92     2422.49     31.74 o 
   5   0   9       27.20       36.97      4.77 o 
   6   0   9        2.31        1.47      2.76 o 
   7   0   9     1881.60     1781.89     21.96 o 
   8   0   9      109.49       96.53      6.21 o 
   9   0   9       42.37       47.95      4.83 o 
  10   0   9      154.60      148.67      7.74 o 
  11   0   9       27.41       26.90      6.70 o 
  12   0   9      434.69      434.71     19.96 o 
  13   0   9       41.68       59.48     11.39 o 
   0   1   9     1297.18     1387.01     14.17 o 
   1   1   9      134.54      159.61      3.25 o 
   2   1   9     3509.22     3672.06     26.21 o 
   3   1   9      348.87      358.93      3.88 o 
   4   1   9      716.15      718.41      7.64 o 
   5   1   9      442.48      438.62      6.18 o 
   6   1   9      168.61      177.83      4.39 o 
   7   1   9     1078.25     1044.76     13.33 o 
   8   1   9       48.54       43.36      5.52 o 
   9   1   9     1926.10     1842.04     18.87 o 
  10   1   9      162.80      169.61      5.93 o 
  11   1   9       59.41       62.98      6.32 o 
  12   1   9      271.23      282.92     11.84 o 
  13   1   9      144.04      170.46     10.91 o 
   0   2   9     1463.60     1441.73     16.28 o 
   1   2   9      623.79      602.63     10.00 o 
   2   2   9      603.54      598.03      6.08 o 
   3   2   9     1903.95     1891.43     14.03 o 
   4   2   9      442.22      488.78      7.10 o 
   5   2   9      229.03      230.90      4.24 o 
   6   2   9       69.48       67.55      3.54 o 
   7   2   9      329.42      309.56      6.85 o 
   8   2   9      395.70      399.44      7.33 o 
   9   2   9      239.47      242.26      8.64 o 
  10   2   9      312.54      304.95      8.87 o 
  11   2   9      216.19      209.49      7.43 o 
  12   2   9      198.73      202.77      7.70 o 
  13   2   9      161.67      170.52      9.42 o 
   0   3   9     1262.49     1328.50     15.59 o 
   1   3   9     2411.52     2645.25     20.22 o 
   2   3   9      257.77      295.55      4.42 o 
   3   3   9     2849.24     2973.79     22.16 o 
   4   3   9     1229.65     1301.79     11.85 o 
   5   3   9      532.55      555.40      7.40 o 
   6   3   9      191.00      189.46      4.69 o 
   7   3   9       68.48       74.27      5.76 o 
   8   3   9      136.14      125.27      5.80 o 
   9   3   9        1.90       -0.27      4.03 o 
  10   3   9      329.80      308.32      8.90 o 
  11   3   9       51.01       53.30      5.14 o 
  12   3   9      353.13      371.21      9.36 o 
  13   3   9       83.94       82.04      6.91 o 
   0   4   9     1168.45     1124.66     15.74 o 
   1   4   9     3809.70     4101.62     28.11 o 
   2   4   9     6691.17     7152.26     46.16 o 
   3   4   9      402.77      399.58      6.11 o 
   4   4   9      960.59      974.10      9.42 o 
   5   4   9       46.10       37.81      2.54 o 
   6   4   9      995.11     1010.84     11.37 o 
   7   4   9       39.50       34.44      4.40 o 
   8   4   9      193.78      165.38      6.37 o 
   9   4   9      212.59      218.81      7.63 o 
  10   4   9      218.42      219.04      8.08 o 
  11   4   9       34.36       37.71      6.36 o 
  12   4   9       54.88       58.51      5.69 o 
  13   4   9       48.77       50.82      6.06 o 
   0   5   9      203.18      211.23      6.83 o 
   1   5   9      827.79      948.11      9.58 o 
   2   5   9       75.48       77.31      2.80 o 
   3   5   9      644.14      641.98      9.09 o 
   4   5   9      465.19      445.08     11.47 o 
   5   5   9      144.64      169.39      5.21 o 
   6   5   9      204.73      179.86      5.68 o 
   7   5   9      133.48      131.99      5.83 o 
   8   5   9       82.77       80.75      5.33 o 
   9   5   9       43.40       39.78      4.60 o 
  10   5   9      108.57      109.84      6.51 o 
  11   5   9       16.62       18.58      4.49 o 
  12   5   9       96.06      100.27      6.54 o 
  13   5   9      277.46      297.04     12.52 o 
   0   6   9      796.53      767.07     10.08 o 
   1   6   9      128.56      125.51      3.60 o 
   2   6   9       21.74       16.26      2.01 o 
   3   6   9      369.96      398.17      7.31 o 
   4   6   9      617.42      645.49     11.38 o 
   5   6   9       21.72       15.77      3.65 o 
   6   6   9      486.02      547.81      8.95 o 
   7   6   9      193.84      205.96      6.15 o 
   8   6   9       56.47       57.50      4.62 o 
   9   6   9      596.43      568.01     11.04 o 
  10   6   9        2.92        2.84      4.20 o 
  11   6   9       62.59       69.73      5.76 o 
  12   6   9       83.23       94.23      9.09 o 
  13   6   9        7.96        3.36      5.49 o 
   0   7   9      122.71      112.32      4.13 o 
   1   7   9     1596.69     1652.03     13.50 o 
   2   7   9     1145.68     1206.62     11.75 o 
   3   7   9      335.49      349.39      7.84 o 
   4   7   9     1062.32      999.36     11.13 o 
   5   7   9     1143.98     1102.73     13.17 o 
   6   7   9      802.97      774.73     11.85 o 
   7   7   9      328.53      282.37      7.05 o 
   8   7   9      188.05      179.32      6.60 o 
   9   7   9      275.60      287.40      8.60 o 
  10   7   9       33.07       27.71      5.00 o 
  11   7   9       14.76       17.82      5.26 o 
  12   7   9       21.62       24.78      5.84 o 
   0   8   9     2993.86     3019.10     28.87 o 
   1   8   9       61.41       77.89      3.82 o 
   2   8   9     1926.94     1915.67     18.41 o 
   3   8   9      654.08      635.08     10.35 o 
   4   8   9      141.33      154.44      4.77 o 
   5   8   9      230.08      223.15      6.08 o 
   6   8   9      128.16      119.98      5.03 o 
   7   8   9       70.43       75.30      4.59 o 
   8   8   9        1.69       -3.38      3.38 o 
   9   8   9        1.83        2.09      3.92 o 
  10   8   9       52.01       60.26      5.98 o 
  11   8   9       65.53       69.82      6.55 o 
  12   8   9       79.79       71.38      7.00 o 
   0   9   9      347.05      361.17      7.19 o 
   1   9   9      111.70      107.97      4.99 o 
   2   9   9      598.00      653.68     10.10 o 
   3   9   9     4070.55     4041.45     33.84 o 
   4   9   9      436.44      423.53      8.04 o 
   5   9   9      131.36      123.85      5.11 o 
   6   9   9      380.26      367.14      8.05 o 
   7   9   9      443.13      451.83     11.23 o 
   8   9   9       28.47       21.01      4.19 o 
   9   9   9       10.38        7.84      4.57 o 
  10   9   9       23.88       24.92      5.38 o 
  11   9   9       31.97       39.13      6.22 o 
  12   9   9        9.32       13.06      5.90 o 
   0  10   9      375.19      345.72     10.77 o 
   1  10   9      790.02      741.16      9.68 o 
   2  10   9      891.85      849.61     10.76 o 
   3  10   9      736.24      663.45      9.56 o 
   4  10   9      769.05      768.50     11.23 o 
   5  10   9      357.51      308.11      9.93 o 
   6  10   9       43.35       33.21      3.98 o 
   7  10   9      528.81      568.54     10.41 o 
   8  10   9       14.37       13.42      4.53 o 
   9  10   9       76.63       85.84      7.00 o 
  10  10   9        6.30        6.59      4.81 o 
  11  10   9      416.11      432.38     12.90 o 
   0  11   9        6.75       -0.32      4.98 o 
   1  11   9      273.14      224.18      8.39 o 
   2  11   9       12.62       13.13      2.87 o 
   3  11   9      339.40      332.32      7.19 o 
   4  11   9      179.94      162.92      5.88 o 
   5  11   9       37.36       41.63      4.55 o 
   6  11   9       20.80       16.51      4.18 o 
   7  11   9      129.21      134.45      6.60 o 
   8  11   9       90.13      106.96      6.82 o 
   9  11   9       24.91       30.98      5.71 o 
  10  11   9      393.28      447.77     12.69 o 
  11  11   9       20.85       20.68      6.20 o 
   0  12   9       63.80       67.97      7.60 o 
   1  12   9      789.13      759.39     13.63 o 
   2  12   9        8.22       14.14      3.41 o 
   3  12   9      735.92      688.83     13.02 o 
   4  12   9      308.89      305.25      9.39 o 
   5  12   9      111.39      119.06      6.03 o 
   6  12   9      328.77      318.88      9.08 o 
   7  12   9       29.43       25.30      4.79 o 
   8  12   9        3.17        5.40      5.13 o 
   9  12   9      165.89      164.91      8.60 o 
  10  12   9      120.31      105.85      7.84 o 
   0  13   9      279.19      289.41     12.94 o 
   1  13   9     1527.43     1405.07     19.91 o 
   2  13   9       83.97       72.03      5.46 o 
   3  13   9      174.29      160.40      6.38 o 
   4  13   9      208.77      195.86      6.72 o 
   5  13   9      127.48      122.89      5.97 o 
   6  13   9      308.71      338.27      9.58 o 
   7  13   9      248.09      254.82      8.95 o 
   8  13   9       28.02       17.40      5.42 o 
   9  13   9      272.23      297.54     11.00 o 
   0  14   9       17.92       10.11      6.62 o 
   1  14   9      119.61      125.47      6.49 o 
   2  14   9      147.59      143.67      6.85 o 
   3  14   9       10.00       11.14      4.68 o 
   4  14   9      288.98      266.31      9.27 o 
   5  14   9      294.96      294.15      9.15 o 
   6  14   9      105.30      122.45      6.35 o 
   7  14   9       35.25       31.52      5.07 o 
   8  14   9       43.46       44.42      6.53 o 
   9  14   9      201.32      229.91     10.22 o 
   0  15   9        9.00       15.91      6.91 o 
   1  15   9       75.57       67.12      5.77 o 
   2  15   9      204.10      201.53      7.99 o 
   3  15   9       73.35       82.99      6.58 o 
   4  15   9       22.56       22.81      5.85 o 
   5  15   9       44.24       33.15      5.62 o 
   6  15   9        8.73        8.36      4.86 o 
   7  15   9       14.79       16.99      5.37 o 
   8  15   9       52.94       47.90      6.83 o 
   0  16   9      157.11      180.49     12.72 o 
   1  16   9       99.71       97.50      6.57 o 
   2  16   9      104.21      109.95      7.48 o 
   3  16   9      125.88      131.74      7.92 o 
   4  16   9      127.93      124.52      8.95 o 
   5  16   9      352.19      356.46     13.92 o 
   6  16   9       10.13        0.02      6.98 o 
   0  17   9       57.70       65.60      8.43 o 
   1  17   9        0.60        4.90      4.60 o 
   2  17   9      408.41      410.71     11.41 o 
   3  17   9      191.44      183.91      9.21 o 
   4  17   9       16.92       24.78      7.77 o 
   5  17   9       17.75       23.93      7.92 o 
   0  18   9      420.05      430.36     16.11 o 
   1  18   9       48.75       44.09      5.87 o 
   2  18   9       93.83       97.64      8.15 o 
   3  18   9       40.25       48.56      8.98 o 
   0   0  10     1211.81     1229.71     18.49 o 
   1   0  10     1101.51     1181.80     12.05 o 
   2   0  10     1624.46     1725.28     15.62 o 
   3   0  10        0.04        1.82      1.67 o 
   4   0  10      251.36      248.29      6.18 o 
   5   0  10      121.10      115.06      4.68 o 
   6   0  10        7.62       14.79      3.07 o 
   7   0  10      840.93      808.72     13.29 o 
   8   0  10      512.61      535.66     12.69 o 
   9   0  10     1105.41     1061.81     19.28 o 
  10   0  10       52.23       51.04      6.03 o 
  11   0  10      311.30      310.72     16.78 o 
  12   0  10        0.41        6.12      8.47 o 
  13   0  10      238.37      231.11     16.42 o 
   0   1  10       32.33       45.92      2.83 o 
   1   1  10     1023.23     1046.58      8.99 o 
   2   1  10      770.79      750.46      6.81 o 
   3   1  10     1014.81     1074.38      8.31 o 
   4   1  10      517.13      549.94      6.19 o 
   5   1  10      975.08     1004.75     10.54 o 
   6   1  10      172.05      181.14      4.51 o 
   7   1  10      517.34      503.72     10.06 o 
   8   1  10       52.76       40.87      4.32 o 
   9   1  10      463.18      462.36      9.36 o 
  10   1  10      354.18      348.86      8.78 o 
  11   1  10      528.26      492.75     12.68 o 
  12   1  10       44.95       34.75      6.97 o 
  13   1  10       63.05       61.30      7.60 o 
   0   2  10        0.42        3.62      2.09 o 
   1   2  10     1301.28     1306.48     18.76 o 
   2   2  10     1851.34     1867.06     14.18 o 
   3   2  10     1493.65     1674.41     12.22 o 
   4   2  10     1847.21     1974.10     16.09 o 
   5   2  10       17.20       11.74      1.82 o 
   6   2  10       65.72       70.21      5.49 o 
   7   2  10       34.98       24.39      3.20 o 
   8   2  10     1273.46     1219.86     15.14 o 
   9   2  10      394.36      368.45     10.41 o 
  10   2  10      199.16      194.89      9.34 o 
  11   2  10       58.26       65.96      5.30 o 
  12   2  10       24.00       22.80      5.80 o 
  13   2  10      295.87      302.56     11.76 o 
   0   3  10        0.21        6.53      3.68 o 
   1   3  10     4212.34     4541.73     53.82 o 
   2   3  10      281.13      258.64      5.34 o 
   3   3  10      182.98      195.91      3.79 o 
   4   3  10      722.10      728.38      7.86 o 
   5   3  10      632.22      614.32      7.32 o 
   6   3  10      304.31      298.22      6.50 o 
   7   3  10      522.90      513.71     10.07 o 
   8   3  10       47.47       42.09      4.39 o 
   9   3  10      313.81      277.06      8.45 o 
  10   3  10       63.20       63.28      6.76 o 
  11   3  10       86.70       99.68      6.60 o 
  12   3  10       56.37       54.79      6.33 o 
  13   3  10       61.39       65.12      7.50 o 
   0   4  10       77.74       93.10      4.47 o 
   1   4  10      674.76      703.79      7.50 o 
   2   4  10     1535.70     1534.56     12.50 o 
   3   4  10     1121.98     1252.93     12.31 o 
   4   4  10      864.88      889.56      8.99 o 
   5   4  10     1450.01     1461.71     14.34 o 
   6   4  10      298.41      291.78      6.64 o 
   7   4  10       42.36       44.19      4.24 o 
   8   4  10      401.43      353.87      9.66 o 
   9   4  10      178.91      165.10      7.00 o 
  10   4  10      201.21      188.25     10.56 o 
  11   4  10        5.41        6.27      4.22 o 
  12   4  10       25.55       31.37      5.16 o 
  13   4  10       28.14       25.41      5.03 o 
   0   5  10      863.07      934.85     15.02 o 
   1   5  10     1815.19     1931.30     17.23 o 
   2   5  10     1127.40     1242.61     10.74 o 
   3   5  10      564.10      561.46     15.48 o 
   4   5  10      476.34      491.65      7.32 o 
   5   5  10      300.47      283.12      6.59 o 
   6   5  10      157.22      180.95      6.68 o 
   7   5  10      257.13      216.37      7.30 o 
   8   5  10      618.21      604.97     11.81 o 
   9   5  10      293.85      269.35      8.01 o 
  10   5  10       16.58       16.00      5.56 o 
  11   5  10      264.74      280.35      8.93 o 
  12   5  10       18.53       26.90      5.29 o 
  13   5  10      243.66      239.18     10.09 o 
   0   6  10        1.55        2.27      2.44 o 
   1   6  10      315.12      315.12      4.81 o 
   2   6  10      391.19      405.89      6.09 o 
   3   6  10     2450.32     2351.30     22.74 o 
   4   6  10       10.76       16.71      3.66 o 
   5   6  10     1400.18     1392.20     16.18 o 
   6   6  10      237.61      198.77      6.15 o 
   7   6  10      247.27      206.74      6.64 o 
   8   6  10       59.11       53.56      4.67 o 
   9   6  10       29.40       24.50      4.31 o 
  10   6  10       30.02       25.16      4.89 o 
  11   6  10      135.30      121.32      6.77 o 
  12   6  10       85.23       97.89      7.37 o 
   0   7  10      564.57      637.57      9.39 o 
   1   7  10       45.74       50.36      2.19 o 
   2   7  10     1090.75     1082.60     11.12 o 
   3   7  10     1524.14     1520.70     17.81 o 
   4   7  10      518.63      506.53      8.97 o 
   5   7  10      338.72      349.70      7.29 o 
   6   7  10      157.89      155.61      6.17 o 
   7   7  10      391.75      363.48      8.64 o 
   8   7  10      329.43      329.67      8.88 o 
   9   7  10      102.77       96.44      5.74 o 
  10   7  10      251.87      253.29      8.43 o 
  11   7  10      116.84      128.86      8.51 o 
  12   7  10       10.21        4.51      5.32 o 
   0   8  10      881.51      820.61     11.26 o 
   1   8  10      948.46      950.48     10.10 o 
   2   8  10     3620.65     3555.56     31.93 o 
   3   8  10      203.98      234.44      6.43 o 
   4   8  10      169.16      167.25      4.98 o 
   5   8  10      386.95      394.64      7.91 o 
   6   8  10      268.08      258.54      7.68 o 
   7   8  10       40.66       51.28      5.62 o 
   8   8  10      204.72      201.60      7.24 o 
   9   8  10       57.17       60.22      5.26 o 
  10   8  10       95.34      108.39      7.14 o 
  11   8  10      105.36      118.46      8.59 o 
  12   8  10        4.51        5.99      5.42 o 
   0   9  10      289.66      303.77      8.14 o 
   1   9  10      155.76      135.04      4.82 o 
   2   9  10     1567.57     1479.34     14.98 o 
   3   9  10     1562.47     1435.07     15.84 o 
   4   9  10      425.70      395.89     11.75 o 
   5   9  10      555.24      536.55      9.38 o 
   6   9  10      580.80      527.32     14.32 o 
   7   9  10      107.09       89.20      5.12 o 
   8   9  10      221.08      207.33      8.07 o 
   9   9  10      141.14      139.02      6.75 o 
  10   9  10        2.17       -2.66      4.56 o 
  11   9  10      162.44      154.14      9.54 o 
   0  10  10       25.37       34.89      4.22 o 
   1  10  10      917.31      840.77     11.54 o 
   2  10  10      292.74      255.39      6.21 o 
   3  10  10      492.11      471.94      8.20 o 
   4  10  10      830.53      826.92     12.69 o 
   5  10  10      572.45      555.18     10.68 o 
   6  10  10      212.42      197.16      6.48 o 
   7  10  10      319.08      295.33      7.90 o 
   8  10  10       84.38       97.92      5.95 o 
   9  10  10       35.58       40.06      5.66 o 
  10  10  10       27.43       28.78      5.95 o 
  11  10  10       72.04       69.59      7.96 o 
   0  11  10      176.68      159.66      9.58 o 
   1  11  10     1016.75      930.92     12.62 o 
   2  11  10      109.78       97.09      4.93 o 
   3  11  10      268.73      242.82      9.43 o 
   4  11  10      362.30      334.76      7.88 o 
   5  11  10      109.20      105.50      6.77 o 
   6  11  10       12.34        7.87      3.92 o 
   7  11  10        7.73        4.52      4.07 o 
   8  11  10      144.48      122.76      7.30 o 
   9  11  10      342.71      374.98     11.38 o 
  10  11  10       59.32       78.13      7.27 o 
   0  12  10      623.76      579.04     17.18 o 
   1  12  10      276.56      277.89      8.74 o 
   2  12  10      614.09      559.93      9.55 o 
   3  12  10      182.29      169.87      6.26 o 
   4  12  10      205.01      209.22      7.69 o 
   5  12  10      148.11      142.14      6.51 o 
   6  12  10      108.62      106.04      6.22 o 
   7  12  10       72.21       68.58      5.81 o 
   8  12  10      581.30      592.46     13.83 o 
   9  12  10       64.24       65.08      6.96 o 
  10  12  10      318.27      325.51     13.78 o 
   0  13  10       81.47       83.50      8.50 o 
   1  13  10      497.52      459.05     11.17 o 
   2  13  10       19.03       15.01      4.34 o 
   3  13  10      709.24      684.55     11.63 o 
   4  13  10      106.16      109.83      6.28 o 
   5  13  10        7.99        2.34      3.71 o 
   6  13  10      551.17      596.86     12.44 o 
   7  13  10        7.87        7.59      4.71 o 
   8  13  10      142.44      162.64      8.54 o 
   9  13  10      106.01      116.46      9.82 o 
   0  14  10      115.55      108.78     11.29 o 
   1  14  10       29.70       27.73      5.23 o 
   2  14  10      628.50      624.06     12.44 o 
   3  14  10       43.53       36.05      5.58 o 
   4  14  10       55.10       47.27      5.32 o 
   5  14  10      218.14      227.49      8.33 o 
   6  14  10       14.44       17.82      4.93 o 
   7  14  10      156.01      160.39      7.35 o 
   8  14  10       59.12       62.03      6.84 o 
   0  15  10       14.06        0.61      6.74 o 
   1  15  10      471.97      468.63     14.70 o 
   2  15  10      134.08      127.31      7.01 o 
   3  15  10       18.37       14.25      5.48 o 
   4  15  10       35.56       42.47      6.59 o 
   5  15  10      222.03      233.94      9.70 o 
   6  15  10       11.09       13.18      5.72 o 
   7  15  10      100.12      106.26      8.04 o 
   0  16  10        3.43        0.40      6.29 o 
   1  16  10       53.54       54.33      5.83 o 
   2  16  10      104.31      107.62      6.98 o 
   3  16  10       18.82       13.89      5.75 o 
   4  16  10       65.94       70.33      7.83 o 
   5  16  10       20.40       26.55      7.57 o 
   6  16  10      117.42      125.02     10.55 o 
   0  17  10       18.02       26.96      7.56 o 
   1  17  10      137.34      133.39      7.32 o 
   2  17  10       19.06       26.98      5.67 o 
   3  17  10       60.22       84.44      8.10 o 
   4  17  10       22.59       16.54      6.47 o 
   5  17  10      197.94      174.71     11.98 o 
   0  18  10      218.30      230.99     18.81 o 
   1  18  10       17.32       10.41      5.44 o 
   2  18  10      387.37      412.78     12.00 o 
   1   0  11        5.23        1.23      1.63 o 
   2   0  11       12.80       10.18      1.83 o 
   3   0  11      844.97      829.30      9.15 o 
   4   0  11      196.78      203.71      5.83 o 
   5   0  11      466.15      415.27      8.88 o 
   6   0  11      981.09      946.28     14.24 o 
   7   0  11     2294.82     2269.74     30.41 o 
   8   0  11      768.57      705.22     14.92 o 
   9   0  11       16.25       12.70      5.06 o 
  10   0  11       65.55       58.68      9.70 o 
  11   0  11      178.73      188.50     14.28 o 
  12   0  11       20.58       23.92      9.55 o 
  13   0  11        3.64        4.97      9.55 o 
   0   1  11      441.75      507.74      7.49 o 
   1   1  11       21.12       36.84      1.97 o 
   2   1  11     1537.27     1611.84     12.13 o 
   3   1  11      113.87      117.81      2.56 o 
   4   1  11      370.87      380.55      5.17 o 
   5   1  11      754.01      764.08      8.90 o 
   6   1  11      567.90      514.97      7.46 o 
   7   1  11      536.15      508.47      7.81 o 
   8   1  11       13.10       16.00      3.09 o 
   9   1  11      286.57      250.29      8.16 o 
  10   1  11      455.33      411.41     10.44 o 
  11   1  11      517.77      497.02     14.66 o 
  12   1  11      142.08      157.74     13.65 o 
  13   1  11       62.70       58.09      8.02 o 
   0   2  11       87.79       81.27      3.77 o 
   1   2  11     1701.16     1702.77     19.48 o 
   2   2  11     1315.51     1328.07     11.82 o 
   3   2  11      353.41      303.82      5.96 o 
   4   2  11      137.34      131.79      3.82 o 
   5   2  11       59.95       70.88      3.17 o 
   6   2  11     1185.92     1242.60     13.25 o 
   7   2  11       88.14       75.92      4.17 o 
   8   2  11      615.53      581.79     11.25 o 
   9   2  11      685.07      692.12     15.13 o 
  10   2  11      121.82      106.14      6.42 o 
  11   2  11      157.39      164.06      7.15 o 
  12   2  11      121.08      114.13      9.14 o 
  13   2  11      126.91      140.21      9.20 o 
   0   3  11     3958.20     4222.01     41.17 o 
   1   3  11      424.81      441.80      6.06 o 
   2   3  11      490.72      497.37      7.26 o 
   3   3  11      123.74      139.47      3.58 o 
   4   3  11      169.56      184.19      3.97 o 
   5   3  11      102.98      122.14      3.52 o 
   6   3  11     1407.88     1418.57     21.19 o 
   7   3  11       76.69       67.46      4.73 o 
   8   3  11      186.87      172.05      7.62 o 
   9   3  11     1122.94     1052.73     16.33 o 
  10   3  11       14.58       18.43      5.12 o 
  11   3  11      131.43      132.27      7.20 o 
  12   3  11      146.62      147.13      6.89 o 
  13   3  11       19.33       22.39      6.54 o 
   0   4  11      991.42      976.73     14.87 o 
   1   4  11      538.12      518.12      6.93 o 
   2   4  11      110.17       98.20      2.89 o 
   3   4  11      798.77      834.32      9.47 o 
   4   4  11      770.99      781.69      9.26 o 
   5   4  11      760.57      726.16     14.03 o 
   6   4  11      516.89      509.07     10.02 o 
   7   4  11     2164.70     2004.52     23.43 o 
   8   4  11       85.26       85.60      5.54 o 
   9   4  11      282.53      275.81      8.84 o 
  10   4  11      128.79      135.57      7.81 o 
  11   4  11       23.09       16.47      4.63 o 
  12   4  11      353.68      366.79     12.36 o 
  13   4  11        0.13       -1.13      5.19 o 
   0   5  11        0.21        5.03      2.87 o 
   1   5  11      179.68      167.54      4.38 o 
   2   5  11      183.34      171.40      3.66 o 
   3   5  11      681.67      709.60     11.01 o 
   4   5  11      321.23      284.88      9.20 o 
   5   5  11      296.68      324.88      7.17 o 
   6   5  11      731.39      698.41     11.95 o 
   7   5  11     1542.08     1408.09     18.76 o 
   8   5  11       74.64       87.96      5.69 o 
   9   5  11      158.00      143.61      6.87 o 
  10   5  11      128.28      125.33      7.10 o 
  11   5  11       73.71       86.88      6.62 o 
  12   5  11        0.60        1.42      4.63 o 
   0   6  11      584.99      574.96     11.96 o 
   1   6  11      329.00      289.96      5.44 o 
   2   6  11        9.24        4.41      2.10 o 
   3   6  11     1416.24     1448.06     16.23 o 
   4   6  11      521.67      494.23      9.55 o 
   5   6  11      179.64      188.52      7.70 o 
   6   6  11      638.97      639.57     10.58 o 
   7   6  11      437.01      429.35     10.04 o 
   8   6  11      931.28      885.50     13.82 o 
   9   6  11      319.72      275.93      8.40 o 
  10   6  11       63.85       50.32      5.26 o 
  11   6  11       86.96       88.24      6.82 o 
  12   6  11       83.58       85.88      7.29 o 
   0   7  11     4814.38     4628.06     41.62 o 
   1   7  11      284.47      325.77      5.24 o 
   2   7  11      228.40      240.63      5.78 o 
   3   7  11      917.00      931.65     12.57 o 
   4   7  11      341.60      357.74      7.78 o 
   5   7  11     1330.30     1195.41     15.32 o 
   6   7  11      885.32      791.22     11.50 o 
   7   7  11      110.98      110.60      5.66 o 
   8   7  11       99.04       89.13      6.21 o 
   9   7  11       41.50       41.72      4.94 o 
  10   7  11      156.63      179.50      7.58 o 
  11   7  11       35.04       29.16      5.79 o 
  12   7  11       43.34       49.92      6.68 o 
   0   8  11      616.47      640.52     10.65 o 
   1   8  11      110.75      117.96      3.78 o 
   2   8  11      588.47      578.63      8.97 o 
   3   8  11     1274.95     1247.96     15.31 o 
   4   8  11      466.97      488.82      8.67 o 
   5   8  11      430.22      398.16      8.11 o 
   6   8  11       10.67        6.85      3.01 o 
   7   8  11      106.12      107.80      5.70 o 
   8   8  11      103.76      103.77      5.94 o 
   9   8  11       55.18       59.00      5.42 o 
  10   8  11       61.91       68.91      5.83 o 
  11   8  11       10.82       16.35      5.88 o 
   0   9  11        3.62        5.12      3.36 o 
   1   9  11       92.05      105.22      4.48 o 
   2   9  11     2022.82     1953.46     19.68 o 
   3   9  11      102.93      106.63      5.00 o 
   4   9  11      197.25      176.72      6.24 o 
   5   9  11       57.03       58.18      4.29 o 
   6   9  11      173.09      174.53      6.17 o 
   7   9  11       22.26       18.13      4.29 o 
   8   9  11      109.11      119.64      6.30 o 
   9   9  11       28.96       25.57      4.92 o 
  10   9  11       60.83       74.99      6.72 o 
  11   9  11       36.16       23.62      6.56 o 
   0  10  11      204.08      210.87      9.03 o 
   1  10  11     1319.78     1197.47     15.49 o 
   2  10  11     1484.99     1410.04     15.02 o 
   3  10  11      575.09      526.66      9.21 o 
   4  10  11      849.41      781.29     20.27 o 
   5  10  11      222.41      225.53      7.26 o 
   6  10  11       48.96       50.65      4.44 o 
   7  10  11       80.03       84.25      5.59 o 
   8  10  11       14.46       20.78      4.66 o 
   9  10  11      256.44      280.83     10.19 o 
  10  10  11      570.93      612.68     14.59 o 
  11  10  11       24.02       32.17      7.18 o 
   0  11  11      977.15      945.13     23.21 o 
   1  11  11       32.30       26.19      4.18 o 
   2  11  11      530.53      518.39      9.53 o 
   3  11  11      255.90      248.03      6.51 o 
   4  11  11      129.25      129.95      5.92 o 
   5  11  11      141.83      154.85      6.57 o 
   6  11  11        2.92       -1.26      3.85 o 
   7  11  11      214.54      239.07     10.85 o 
   8  11  11       19.64       24.41      5.41 o 
   9  11  11      145.57      150.69      8.41 o 
  10  11  11       19.43       12.62      6.03 o 
   0  12  11      781.66      690.82     19.01 o 
   1  12  11       44.03       50.51      5.13 o 
   2  12  11      211.93      213.52      7.59 o 
   3  12  11       31.02       33.73      4.23 o 
   4  12  11      583.78      592.51     11.69 o 
   5  12  11      399.98      391.18      9.80 o 
   6  12  11      149.54      152.69      7.06 o 
   7  12  11      137.15      143.36      7.66 o 
   8  12  11       58.69       57.74      6.32 o 
   9  12  11      114.81      113.93      8.04 o 
   0  13  11       46.52       53.19      7.84 o 
   1  13  11      136.03      128.67      7.00 o 
   2  13  11       57.56       59.90      4.98 o 
   3  13  11       18.24       21.03      4.63 o 
   4  13  11      101.05      111.22      6.34 o 
   5  13  11        2.39       -1.76      4.03 o 
   6  13  11       41.45       50.79      5.45 o 
   7  13  11       49.74       57.53      6.41 o 
   8  13  11       61.12       57.72      6.60 o 
   9  13  11      125.28      142.49      8.80 o 
   0  14  11        1.95       -1.61      6.21 o 
   1  14  11      186.63      182.64      8.25 o 
   2  14  11      138.11      142.33      7.04 o 
   3  14  11      110.54      114.88      7.15 o 
   4  14  11       28.43       38.18      5.59 o 
   5  14  11       71.25       82.38      6.28 o 
   6  14  11      150.86      171.93      7.98 o 
   7  14  11      346.25      372.30     11.74 o 
   8  14  11      232.49      267.21     10.70 o 
   0  15  11      169.46      174.78     16.69 o 
   1  15  11        8.27       14.20      4.86 o 
   2  15  11       37.91       35.32      5.29 o 
   3  15  11       51.72       46.08      6.47 o 
   4  15  11        7.58       10.96      5.63 o 
   5  15  11       36.69       25.57      6.13 o 
   6  15  11      298.61      307.37     10.25 o 
   7  15  11      118.89      119.96      8.30 o 
   0  16  11       50.84       53.97      7.92 o 
   1  16  11       16.31       18.78      5.10 o 
   2  16  11      272.30      284.67      9.69 o 
   3  16  11      111.91      124.41      8.85 o 
   4  16  11       22.76       25.64      7.21 o 
   5  16  11       95.63      100.52      8.63 o 
   6  16  11        5.81        3.37      6.86 o 
   0  17  11        1.57       -6.34      6.34 o 
   1  17  11       37.88       38.29      7.46 o 
   2  17  11      153.83      148.03      7.97 o 
   3  17  11       11.38       16.45      7.02 o 
   4  17  11      201.40      225.42     11.28 o 
   0   0  12      365.90      368.33      9.09 o 
   1   0  12      391.14      370.34      5.94 o 
   2   0  12     1343.86     1304.36     13.11 o 
   3   0  12      372.15      350.75      5.60 o 
   4   0  12     2285.68     2228.45     30.18 o 
   5   0  12      459.70      449.69      9.17 o 
   6   0  12      374.64      327.60      9.38 o 
   7   0  12        5.33        3.15      3.39 o 
   8   0  12       88.93      104.60      6.04 o 
   9   0  12       20.76        9.49      5.05 o 
  10   0  12     1264.09     1194.04     45.16 o 
  11   0  12      279.88      308.51     33.23 o 
  12   0  12       61.10       54.53     10.97 o 
  13   0  12       66.73       54.66     11.86 o 
   0   1  12      265.31      248.59      5.37 o 
   1   1  12      220.46      204.60      3.88 o 
   2   1  12      386.02      389.52      4.90 o 
   3   1  12      202.03      211.42      3.44 o 
   4   1  12      299.85      328.26      4.97 o 
   5   1  12      223.16      201.63      4.73 o 
   6   1  12     1182.12     1199.63     12.55 o 
   7   1  12      100.64      107.93      3.97 o 
   8   1  12      865.71      805.41     16.72 o 
   9   1  12      179.45      168.38      7.15 o 
  10   1  12       34.22       34.97      5.22 o 
  11   1  12      544.91      534.97     15.42 o 
  12   1  12       89.51       78.84      8.78 o 
  13   1  12      132.71      135.56     10.89 o 
   0   2  12      178.62      214.84      6.44 o 
   1   2  12       84.30       52.66      2.51 o 
   2   2  12      449.75      481.38      5.83 o 
   3   2  12       30.60       30.52      1.84 o 
   4   2  12       59.82       59.92      2.65 o 
   5   2  12        3.20        3.66      2.24 o 
   6   2  12       67.58       67.74      3.53 o 
   7   2  12       56.24       55.59      4.64 o 
   8   2  12      516.86      482.21     10.44 o 
   9   2  12      703.23      657.84     12.65 o 
  10   2  12       56.64       62.62      5.78 o 
  11   2  12      249.31      241.06     10.21 o 
  12   2  12       76.98       83.66      8.85 o 
  13   2  12       67.70       72.62      7.87 o 
   0   3  12      524.91      528.37      9.25 o 
   1   3  12      489.06      547.06      7.00 o 
   2   3  12      588.48      515.04      8.22 o 
   3   3  12      447.47      480.44      6.48 o 
   4   3  12      209.91      202.27      4.28 o 
   5   3  12      315.51      288.43      5.66 o 
   6   3  12       88.52       84.91      5.98 o 
   7   3  12      449.88      449.41      9.92 o 
   8   3  12      319.03      318.19      8.85 o 
   9   3  12      200.25      188.56      7.47 o 
  10   3  12      105.41      102.83      9.30 o 
  11   3  12      163.48      153.39      7.82 o 
  12   3  12      363.18      387.94     15.76 o 
   0   4  12     1432.14     1385.22     24.89 o 
   1   4  12     1004.99     1066.27     11.65 o 
   2   4  12     1668.84     1654.01     16.63 o 
   3   4  12       15.79       15.39      2.12 o 
   4   4  12      219.99      200.31      5.53 o 
   5   4  12       15.46       12.53      2.95 o 
   6   4  12      112.49       98.98      5.40 o 
   7   4  12      196.97      191.19      8.42 o 
   8   4  12        7.28        7.25      4.00 o 
   9   4  12      126.21      117.78      6.52 o 
  10   4  12      227.93      239.22      9.77 o 
  11   4  12       63.80       62.78      6.76 o 
  12   4  12       97.18      102.42      6.86 o 
   0   5  12      186.95      186.39      9.39 o 
   1   5  12     1013.70     1023.11     10.77 o 
   2   5  12       23.69       23.49      2.25 o 
   3   5  12      849.80      847.46     12.50 o 
   4   5  12      221.74      242.11      7.85 o 
   5   5  12      400.56      425.16      8.20 o 
   6   5  12      359.37      341.31      8.64 o 
   7   5  12       47.50       37.44      4.74 o 
   8   5  12      425.80      424.70     10.35 o 
   9   5  12      285.22      272.48      8.95 o 
  10   5  12      111.83      116.53      6.45 o 
  11   5  12      134.40      141.50      7.89 o 
  12   5  12      179.45      195.59      8.49 o 
   0   6  12       46.54       40.97      4.49 o 
   1   6  12      943.66      943.39     10.46 o 
   2   6  12      146.53      146.62      4.80 o 
   3   6  12      272.49      263.08      6.53 o 
   4   6  12        3.61        4.25      3.68 o 
   5   6  12      586.69      492.81      9.22 o 
   6   6  12     1039.26      948.33     18.12 o 
   7   6  12       37.89       39.92      5.83 o 
   8   6  12      963.79      893.10     18.07 o 
   9   6  12       52.62       38.08      4.89 o 
  10   6  12      133.83      126.81      6.76 o 
  11   6  12       39.05       28.92      5.76 o 
  12   6  12       40.13       42.07      5.99 o 
   0   7  12      116.27      109.95      5.28 o 
   1   7  12      295.01      335.57      5.83 o 
   2   7  12       23.34       19.00      2.69 o 
   3   7  12      488.61      443.01     10.80 o 
   4   7  12      318.24      333.46      7.70 o 
   5   7  12       60.25       54.65      4.17 o 
   6   7  12        9.66        6.27      3.48 o 
   7   7  12      191.17      173.88      7.83 o 
   8   7  12      248.36      259.06      8.15 o 
   9   7  12      427.38      418.27     10.28 o 
  10   7  12       63.83       71.85      5.92 o 
  11   7  12       55.03       67.13      6.69 o 
  12   7  12      284.17      283.69     11.97 o 
   0   8  12       30.92       29.99      6.16 o 
   1   8  12      512.55      576.07      7.38 o 
   2   8  12     1898.46     1753.48     19.07 o 
   3   8  12      453.34      426.90      8.57 o 
   4   8  12      113.40      108.73      5.26 o 
   5   8  12      327.78      320.36      8.44 o 
   6   8  12       13.87       17.14      3.81 o 
   7   8  12     1071.52     1023.34     15.22 o 
   8   8  12      104.15       96.33      7.36 o 
   9   8  12        3.71        2.83      4.20 o 
  10   8  12      205.32      212.67      8.37 o 
  11   8  12      106.02      125.97      9.10 o 
   0   9  12      111.19      102.20      5.83 o 
   1   9  12     1495.66     1419.62     16.29 o 
   2   9  12      951.11      937.96     11.57 o 
   3   9  12     1040.76      973.82     13.63 o 
   4   9  12      677.65      594.32     10.70 o 
   5   9  12      214.29      237.01      6.82 o 
   6   9  12      358.61      360.13      8.27 o 
   7   9  12      271.58      261.12      8.22 o 
   8   9  12       15.16       10.30      5.38 o 
   9   9  12      107.59      111.06      6.54 o 
  10   9  12       46.43       43.59      8.25 o 
  11   9  12      392.76      404.22     12.58 o 
   0  10  12       61.11       60.97      6.28 o 
   1  10  12       77.83       66.80      4.35 o 
   2  10  12      330.63      335.28      7.80 o 
   3  10  12      112.43      122.87      5.60 o 
   4  10  12       29.20       33.46      4.14 o 
   5  10  12       85.55       85.34      5.34 o 
   6  10  12      161.27      165.41      6.36 o 
   7  10  12      100.72       97.09      5.99 o 
   8  10  12      554.11      569.70     12.02 o 
   9  10  12       47.61       45.06      6.09 o 
  10  10  12       62.96       58.21      6.79 o 
   0  11  12      921.24      916.48     21.67 o 
   1  11  12       95.12       81.24      5.39 o 
   2  11  12      218.15      243.51      7.03 o 
   3  11  12      404.16      409.98     10.98 o 
   4  11  12       84.55       74.17      5.20 o 
   5  11  12      101.60       97.48      5.77 o 
   6  11  12      100.28      100.34      7.09 o 
   7  11  12      242.41      257.04      9.24 o 
   8  11  12       39.12       48.82      6.03 o 
   9  11  12      245.64      259.15     10.21 o 
  10  11  12      379.09      387.81     12.47 o 
   0  12  12     1308.94     1291.73     27.15 o 
   1  12  12       29.17       26.96      4.49 o 
   2  12  12      238.32      220.75      7.83 o 
   3  12  12      849.27      812.48     16.71 o 
   4  12  12      118.22      117.07      6.33 o 
   5  12  12       98.24       87.86      5.81 o 
   6  12  12       70.35       70.66      5.66 o 
   7  12  12       57.27       65.36      6.45 o 
   8  12  12      264.55      276.37     10.38 o 
   9  12  12        9.45       13.65      5.89 o 
   0  13  12      113.52      109.71      9.52 o 
   1  13  12      222.00      201.38      8.27 o 
   2  13  12       83.88       69.24      5.36 o 
   3  13  12       68.76       76.58      9.85 o 
   4  13  12       91.49       92.97      6.19 o 
   5  13  12      103.02      113.29      6.67 o 
   6  13  12       43.49       36.95      6.21 o 
   7  13  12      471.54      519.61     13.38 o 
   8  13  12       81.09      106.18      7.86 o 
   0  14  12       82.61       68.32      8.73 o 
   1  14  12       59.06       59.80      6.05 o 
   2  14  12      192.53      172.96      7.66 o 
   3  14  12      102.34      101.04      7.14 o 
   4  14  12      145.11      151.56      8.19 o 
   5  14  12      176.20      166.41      7.84 o 
   6  14  12       27.82       43.15      5.95 o 
   7  14  12      391.23      431.07     12.58 o 
   0  15  12        1.47        3.47      7.03 o 
   1  15  12      151.15      148.19     11.41 o 
   2  15  12       65.48       60.86      6.12 o 
   3  15  12       87.41       86.49      7.76 o 
   4  15  12      484.34      495.38     13.33 o 
   5  15  12       37.02       42.64      6.54 o 
   6  15  12      177.12      218.40      9.98 o 
   0  16  12       93.05       89.51     10.24 o 
   1  16  12      136.29      150.68      9.69 o 
   2  16  12      200.74      203.01      9.42 o 
   3  16  12      349.49      368.88     13.10 o 
   4  16  12       31.88       29.00      6.82 o 
   5  16  12      148.23      144.40      9.62 o 
   0  17  12       42.32       50.32      8.51 o 
   1  17  12      109.96      101.37      7.37 o 
   2  17  12       19.62       26.11      6.74 o 
   3  17  12       29.55       35.23      7.27 o 
   1   0  13       66.06       59.75      3.15 o 
   2   0  13       65.73       61.24      3.29 o 
   3   0  13     2306.88     2348.66     21.09 o 
   4   0  13     1107.01     1088.88     18.75 o 
   5   0  13     1521.19     1535.55     22.46 o 
   6   0  13     1697.72     1612.09     23.88 o 
   7   0  13       87.03       77.31      5.48 o 
   8   0  13     2184.88     1978.85     53.90 o 
   9   0  13      331.28      296.44     13.45 o 
  10   0  13       56.18       56.69     10.20 o 
  11   0  13       11.81       28.25      9.51 o 
  12   0  13      149.44      175.54     15.37 o 
   0   1  13     1879.69     2112.84     21.12 o 
   1   1  13      562.63      546.82      6.19 o 
   2   1  13      115.31      118.41      2.94 o 
   3   1  13      331.20      323.93      4.40 o 
   4   1  13      356.53      321.81      5.73 o 
   5   1  13      960.81      929.62     10.53 o 
   6   1  13      273.17      259.27      5.54 o 
   7   1  13      285.13      289.63      7.85 o 
   8   1  13       51.52       55.17      4.50 o 
   9   1  13      251.13      239.73     14.18 o 
  10   1  13       79.92       81.64      7.05 o 
  11   1  13      350.87      369.26     13.46 o 
  12   1  13       87.28       88.05      8.78 o 
   0   2  13       31.53       38.76      3.71 o 
   1   2  13     1380.84     1301.50     13.39 o 
   2   2  13        8.83        8.03      1.78 o 
   3   2  13      670.69      651.01      6.70 o 
   4   2  13      435.32      445.81      6.37 o 
   5   2  13      501.49      500.94      7.71 o 
   6   2  13       53.37       61.77      4.58 o 
   7   2  13     1077.31     1012.99     15.21 o 
   8   2  13      143.34      142.12      6.46 o 
   9   2  13       19.23       17.96      4.13 o 
  10   2  13      217.68      212.90      8.43 o 
  11   2  13      217.58      202.45      9.85 o 
  12   2  13      287.38      284.99     12.96 o 
   0   3  13       15.56        8.25      2.73 o 
   1   3  13      611.19      612.56      7.73 o 
   2   3  13      565.88      595.43      7.06 o 
   3   3  13       60.07       59.25      2.61 o 
   4   3  13      210.60      230.11      4.69 o 
   5   3  13     1161.58     1125.11     15.48 o 
   6   3  13      901.66      822.84     13.21 o 
   7   3  13      238.52      226.93      7.58 o 
   8   3  13      420.52      414.03     10.03 o 
   9   3  13       81.51       68.61      5.68 o 
  10   3  13      556.70      552.87     13.81 o 
  11   3  13       70.46       61.00      6.22 o 
  12   3  13       59.94       62.32     10.11 o 
   0   4  13      966.54      925.18     15.10 o 
   1   4  13       99.68      112.01      3.63 o 
   2   4  13       91.25      108.15      3.53 o 
   3   4  13      971.92      955.24     11.39 o 
   4   4  13      901.97      819.94     11.36 o 
   5   4  13      887.78      777.01     12.61 o 
   6   4  13     1008.36      906.83     14.30 o 
   7   4  13     2087.41     1901.89     23.24 o 
   8   4  13       73.28       75.88      5.67 o 
   9   4  13      131.00      150.50      7.22 o 
  10   4  13       25.05       21.71      5.01 o 
  11   4  13      361.72      365.58     12.03 o 
  12   4  13        3.86       -1.42      4.78 o 
   0   5  13       34.43       31.28      3.60 o 
   1   5  13      680.89      671.06      9.23 o 
   2   5  13      344.66      358.01      6.15 o 
   3   5  13      107.38       86.91      4.76 o 
   4   5  13      206.33      223.14      6.28 o 
   5   5  13      120.16       95.10      5.35 o 
   6   5  13      158.60      152.60      6.60 o 
   7   5  13      468.31      454.52     10.52 o 
   8   5  13      472.45      480.38     11.55 o 
   9   5  13       97.15       86.64      7.04 o 
  10   5  13       47.81       49.97      5.75 o 
  11   5  13      272.61      300.50     10.36 o 
  12   5  13      193.04      208.10      8.88 o 
   0   6  13       99.13       94.36      7.03 o 
   1   6  13      601.92      610.27      8.31 o 
   2   6  13      706.20      695.70      8.89 o 
   3   6  13       19.26       18.07      3.21 o 
   4   6  13     1008.91      969.50     13.53 o 
   5   6  13       29.92       29.35      3.81 o 
   6   6  13      631.34      633.28     14.69 o 
   7   6  13      342.78      351.94      9.63 o 
   8   6  13      115.45      131.01      9.72 o 
   9   6  13       67.56       62.46      5.30 o 
  10   6  13       93.25       97.10      6.38 o 
  11   6  13       29.81       24.12      5.79 o 
  12   6  13       21.08       15.64      5.38 o 
   0   7  13        8.98        5.82      3.19 o 
   1   7  13      893.02      829.23      9.62 o 
   2   7  13      309.45      286.89      7.14 o 
   3   7  13     1237.82     1175.09     14.97 o 
   4   7  13      119.34      109.39      5.18 o 
   5   7  13      178.79      184.95      6.65 o 
   6   7  13      360.77      341.68      9.34 o 
   7   7  13      342.34      361.86      9.16 o 
   8   7  13       84.84       96.86      5.94 o 
   9   7  13      215.20      218.83     10.30 o 
  10   7  13      128.82      121.73      7.01 o 
  11   7  13       69.64       67.99      6.78 o 
   0   8  13       61.98       62.94      4.84 o 
   1   8  13     1444.00     1381.51     14.66 o 
   2   8  13       53.74       43.32      3.89 o 
   3   8  13      172.89      162.97      5.87 o 
   4   8  13      681.77      647.03     10.32 o 
   5   8  13      675.34      603.87     13.29 o 
   6   8  13      149.90      144.51      6.24 o 
   7   8  13       38.52       49.36      4.91 o 
   8   8  13      351.37      352.60      9.61 o 
   9   8  13       41.00       45.69      5.35 o 
  10   8  13       36.98       42.41      5.64 o 
  11   8  13       67.25       70.11      7.19 o 
   0   9  13        0.35       -3.30      3.30 o 
   1   9  13      375.36      364.62      9.30 o 
   2   9  13      516.03      538.71     10.09 o 
   3   9  13      457.63      504.99      9.75 o 
   4   9  13       23.14       30.78      4.05 o 
   5   9  13       23.74       21.05      3.75 o 
   6   9  13      147.56      175.97      6.91 o 
   7   9  13       56.89       69.79      5.46 o 
   8   9  13      111.35      119.24      6.50 o 
   9   9  13      292.85      288.55      9.43 o 
  10   9  13      218.76      227.57     10.04 o 
   0  10  13       80.95       87.33      6.95 o 
   1  10  13       51.87       50.84      4.11 o 
   2  10  13      379.01      338.10      7.95 o 
   3  10  13      775.38      738.14     12.42 o 
   4  10  13      114.79      129.47      5.92 o 
   5  10  13      445.03      371.42      9.21 o 
   6  10  13      137.16      142.77      6.57 o 
   7  10  13       22.08       32.93      4.85 o 
   8  10  13       32.05       43.94      5.46 o 
   9  10  13      125.20      150.46      8.46 o 
  10  10  13      160.32      179.22      9.32 o 
   0  11  13        9.66       14.52      5.50 o 
   1  11  13      107.37       97.79      5.85 o 
   2  11  13       18.29       15.51      3.70 o 
   3  11  13      509.31      518.71     10.66 o 
   4  11  13        0.79       -0.31      4.08 o 
   5  11  13      189.23      193.62      7.36 o 
   6  11  13        0.88       -1.58      4.18 o 
   7  11  13       74.14       78.66      6.60 o 
   8  11  13       53.87       56.97      5.81 o 
   9  11  13      597.92      681.80     15.64 o 
   0  12  13       15.94       10.31      6.28 o 
   1  12  13        6.51        7.63      4.33 o 
   2  12  13      138.74      140.63      6.80 o 
   3  12  13      104.37      112.09      6.20 o 
   4  12  13       37.41       38.49      4.94 o 
   5  12  13      343.11      364.54     11.41 o 
   6  12  13      564.85      613.84     13.59 o 
   7  12  13      538.29      595.82     13.93 o 
   8  12  13       12.68       16.03      5.69 o 
   9  12  13      101.61      121.58     12.30 o 
   0  13  13        0.02       -2.73      6.23 o 
   1  13  13      100.44       85.90      6.54 o 
   2  13  13       41.60       40.17      5.16 o 
   3  13  13       69.65       59.38      6.23 o 
   4  13  13       11.33        9.10      4.89 o 
   5  13  13       58.41       67.51      6.04 o 
   6  13  13       30.37       30.67      6.57 o 
   7  13  13      207.52      213.54     10.67 o 
   8  13  13      187.63      196.87      9.60 o 
   0  14  13      326.41      303.45     16.18 o 
   1  14  13        3.75        5.96      4.77 o 
   2  14  13      238.93      223.03      9.18 o 
   3  14  13       77.66       59.59      6.44 o 
   4  14  13        1.85       10.82      5.17 o 
   5  14  13      332.71      335.89     11.24 o 
   6  14  13      201.79      214.93     10.74 o 
   7  14  13      516.93      582.96     14.76 o 
   0  15  13        1.82        2.73      6.93 o 
   1  15  13      231.40      228.90      9.66 o 
   2  15  13       43.24       58.16      6.46 o 
   3  15  13      101.06       99.76      8.03 o 
   4  15  13       39.49       45.67      6.57 o 
   5  15  13      170.30      177.03      9.30 o 
   6  15  13       15.34       12.75      6.64 o 
   0  16  13      365.93      342.09     16.23 o 
   1  16  13       44.16       56.24      6.42 o 
   2  16  13       47.79       56.76      7.45 o 
   3  16  13      186.16      179.80     10.25 o 
   4  16  13      198.97      241.33     11.64 o 
   0  17  13        0.53       -1.75      7.05 o 
   1  17  13        4.37        1.18      5.28 o 
   2  17  13      128.04      118.24      9.83 o 
   0   0  14      321.36      303.34      9.01 o 
   1   0  14      102.61      102.46      4.89 o 
   2   0  14       90.14      110.57      3.83 o 
   3   0  14      142.08      152.54      4.71 o 
   4   0  14     1232.23     1155.35     22.43 o 
   5   0  14       95.61      110.88      7.11 o 
   6   0  14       11.62       12.30      5.42 o 
   7   0  14        0.19       -1.60      2.86 o 
   8   0  14      800.35      783.87     20.13 o 
   9   0  14       44.30       42.97     12.16 o 
  10   0  14      192.59      206.02     14.98 o 
  11   0  14      101.04      104.49     12.77 o 
  12   0  14        4.22       -8.26     10.87 o 
   0   1  14      446.00      406.49      7.42 o 
   1   1  14      275.05      270.45      4.51 o 
   2   1  14      669.86      637.12      6.70 o 
   3   1  14      276.96      280.74      4.65 o 
   4   1  14      441.18      437.36      7.33 o 
   5   1  14      570.14      496.74      7.22 o 
   6   1  14      298.26      299.87      5.97 o 
   7   1  14      319.83      291.54      7.77 o 
   8   1  14       81.60       72.60      5.01 o 
   9   1  14      115.59      110.19      7.33 o 
  10   1  14      574.21      570.45     16.26 o 
  11   1  14      427.12      439.18     14.89 o 
  12   1  14       47.50       60.67      8.44 o 
   0   2  14      888.42      876.87     14.47 o 
   1   2  14       27.73       34.65      2.63 o 
   2   2  14      135.69      139.41      3.72 o 
   3   2  14     1355.24     1314.28     12.58 o 
   4   2  14      693.50      704.30      9.31 o 
   5   2  14     1316.11     1350.26     15.64 o 
   6   2  14      398.34      406.25      9.23 o 
   7   2  14      287.15      267.63      8.17 o 
   8   2  14      369.44      355.86      8.83 o 
   9   2  14      121.86      138.07      6.43 o 
  10   2  14       32.90       32.03      6.04 o 
  11   2  14      260.15      253.51     10.85 o 
  12   2  14       35.76       32.14      7.60 o 
   0   3  14      532.73      532.04      9.94 o 
   1   3  14      457.26      464.86      9.02 o 
   2   3  14      283.01      266.14      5.18 o 
   3   3  14      900.97      917.22     10.03 o 
   4   3  14      878.27      868.08     13.13 o 
   5   3  14      907.01      860.86     13.49 o 
   6   3  14      304.95      283.92      8.19 o 
   7   3  14      548.37      517.03     12.57 o 
   8   3  14      432.03      405.61     11.37 o 
   9   3  14      193.34      194.46      7.91 o 
  10   3  14       71.00       70.09      6.34 o 
  11   3  14      122.92      104.80      8.22 o 
  12   3  14       48.87       55.59      7.67 o 
   0   4  14        5.67        0.67      3.15 o 
   1   4  14       84.72       83.94      3.51 o 
   2   4  14       38.48       26.06      3.04 o 
   3   4  14      399.12      393.72      7.11 o 
   4   4  14     2396.15     2287.66     22.95 o 
   5   4  14     1217.37     1179.48     16.45 o 
   6   4  14      372.93      349.05     10.94 o 
   7   4  14     1399.46     1342.90     22.32 o 
   8   4  14      123.93      107.97      6.35 o 
   9   4  14        5.88       10.10      4.61 o 
  10   4  14        7.46        1.60      4.60 o 
  11   4  14       66.34       82.89      8.05 o 
  12   4  14      101.83      126.17      8.29 o 
   0   5  14        1.81        1.15      3.08 o 
   1   5  14       24.33       47.92      3.70 o 
   2   5  14       25.92       26.13      2.73 o 
   3   5  14      190.89      188.98      6.72 o 
   4   5  14      663.05      663.24     10.55 o 
   5   5  14      584.68      566.24     11.05 o 
   6   5  14      899.73      823.80     13.96 o 
   7   5  14      223.84      225.94      9.61 o 
   8   5  14      151.03      146.86      7.01 o 
   9   5  14       41.00       45.03      5.47 o 
  10   5  14      197.09      183.39      8.56 o 
  11   5  14      246.28      229.68     10.74 o 
   0   6  14       24.14       18.20      3.65 o 
   1   6  14      813.87      786.29      9.78 o 
   2   6  14      106.41      109.80      4.62 o 
   3   6  14      417.39      390.42      8.20 o 
   4   6  14      654.32      617.15     12.94 o 
   5   6  14       71.70       50.75      4.86 o 
   6   6  14      476.95      419.02     10.34 o 
   7   6  14      325.34      271.71      8.93 o 
   8   6  14      297.22      306.39      9.62 o 
   9   6  14      251.91      246.22      9.05 o 
  10   6  14      239.68      261.57      9.05 o 
  11   6  14       13.31       14.57      5.63 o 
   0   7  14      485.34      495.10     12.37 o 
   1   7  14      186.80      174.05      4.80 o 
   2   7  14       92.27      118.25      5.59 o 
   3   7  14      877.54      869.83     12.74 o 
   4   7  14      649.87      615.39     11.87 o 
   5   7  14       15.27       11.21      4.06 o 
   6   7  14      331.69      342.52     12.44 o 
   7   7  14      449.50      425.94     10.71 o 
   8   7  14      305.97      294.55      8.92 o 
   9   7  14       24.28       20.72      4.85 o 
  10   7  14       19.43       24.77      5.32 o 
  11   7  14       16.88       18.15      5.43 o 
   0   8  14       13.46       15.19      3.96 o 
   1   8  14      189.55      200.56      5.70 o 
   2   8  14      157.25      146.97      5.56 o 
   3   8  14      216.06      229.27      6.83 o 
   4   8  14       53.24       41.06      3.92 o 
   5   8  14      432.52      426.97      9.46 o 
   6   8  14       65.11       63.23      5.10 o 
   7   8  14      293.22      304.44      8.78 o 
   8   8  14       23.67       28.78      4.84 o 
   9   8  14      234.06      239.31      8.79 o 
  10   8  14      195.31      212.27      9.26 o 
  11   8  14      325.72      336.09     11.76 o 
   0   9  14      107.10       82.97      9.01 o 
   1   9  14       41.24       34.17      5.20 o 
   2   9  14      260.03      273.54      7.63 o 
   3   9  14      302.68      253.29      7.34 o 
   4   9  14      209.86      208.92      7.04 o 
   5   9  14      235.36      233.57      7.83 o 
   6   9  14      223.99      217.06      9.26 o 
   7   9  14       63.15       63.16      5.43 o 
   8   9  14      170.43      179.62      8.26 o 
   9   9  14       18.49       15.42      5.09 o 
  10   9  14      293.01      306.93     10.27 o 
   0  10  14      692.86      654.90     15.66 o 
   1  10  14       58.07       58.31      5.19 o 
   2  10  14      142.43      150.59      6.24 o 
   3  10  14        1.74        6.70      3.64 o 
   4  10  14      247.93      247.15      7.77 o 
   5  10  14       47.18       52.84      4.87 o 
   6  10  14       22.13       26.95      4.68 o 
   7  10  14      127.39      127.65      6.83 o 
   8  10  14      225.41      207.92      8.34 o 
   9  10  14       51.05       65.62      6.32 o 
  10  10  14      160.62      194.38      9.78 o 
   0  11  14      218.27      203.35     10.25 o 
   1  11  14        3.46        5.97      4.02 o 
   2  11  14      178.79      174.05      7.63 o 
   3  11  14      346.98      342.86      9.12 o 
   4  11  14       38.20       46.16      5.48 o 
   5  11  14       83.19       88.36      6.41 o 
   6  11  14      441.63      458.24     13.22 o 
   7  11  14       97.66      107.13      7.29 o 
   8  11  14      229.01      232.34      8.83 o 
   9  11  14       90.01      110.76      8.77 o 
   0  12  14      244.34      258.78     12.71 o 
   1  12  14       17.29       17.35      4.50 o 
   2  12  14      516.94      489.33     12.13 o 
   3  12  14       64.94       63.36      6.66 o 
   4  12  14      226.69      229.47      8.18 o 
   5  12  14       62.23       73.79      6.29 o 
   6  12  14       20.79       32.31      6.30 o 
   7  12  14      338.89      372.62     11.58 o 
   8  12  14      831.13      918.37     18.12 o 
   0  13  14        4.65        1.12      6.64 o 
   1  13  14       20.20       21.02      5.21 o 
   2  13  14       66.86       73.59      6.39 o 
   3  13  14       95.11       98.49      7.08 o 
   4  13  14       22.63       19.31      5.41 o 
   5  13  14       14.97       20.07      5.04 o 
   6  13  14      977.82     1007.11     18.44 o 
   7  13  14       34.80       37.53      7.13 o 
   0  14  14       10.66       13.83     10.17 o 
   1  14  14       68.25       68.27      6.57 o 
   2  14  14       23.82       36.68      6.45 o 
   3  14  14       53.37       52.78      6.54 o 
   4  14  14       47.62       44.45      6.51 o 
   5  14  14      105.27      111.56      7.88 o 
   6  14  14       38.71       40.21      7.18 o 
   0  15  14       19.41       19.90      8.05 o 
   1  15  14      417.47      417.70     12.33 o 
   2  15  14       71.04       87.93      8.14 o 
   3  15  14       69.57       66.63      7.76 o 
   4  15  14      127.02      121.62      8.34 o 
   5  15  14      130.50      135.47      8.73 o 
   0  16  14      175.73      190.71     13.31 o 
   1  16  14      108.98      106.51     13.09 o 
   2  16  14       48.05       43.02      7.31 o 
   3  16  14       95.12       99.32      8.96 o 
   1   0  15     1692.16     1529.62     30.33 o 
   2   0  15      518.38      486.99      7.67 o 
   3   0  15      390.58      384.87      8.78 o 
   4   0  15     2071.30     1986.80     24.09 o 
   5   0  15       59.88       55.94      6.20 o 
   6   0  15      856.37      834.52     16.45 o 
   7   0  15      139.48      133.76      9.55 o 
   8   0  15      260.68      245.46     13.20 o 
   9   0  15      137.30      128.92     14.48 o 
  10   0  15       59.44       56.17     10.55 o 
  11   0  15      171.37      192.25     27.32 o 
  12   0  15       28.26       24.93     10.64 o 
   0   1  15     1764.18     1810.65     19.48 o 
   1   1  15      210.33      215.66      4.87 o 
   2   1  15     1741.68     1735.11     13.32 o 
   3   1  15     2274.80     2162.94     16.69 o 
   4   1  15      428.98      462.01      6.96 o 
   5   1  15      268.26      303.02      5.92 o 
   6   1  15     1008.39     1001.25     13.08 o 
   7   1  15      139.80      125.29      5.75 o 
   8   1  15      150.92      147.81      7.91 o 
   9   1  15       31.55       20.32      5.56 o 
  10   1  15      149.66      145.47      8.81 o 
  11   1  15       28.86       18.34      6.98 o 
  12   1  15      315.68      301.06     13.49 o 
   0   2  15      758.30      734.74     11.75 o 
   1   2  15       91.84       95.65      3.32 o 
   2   2  15       64.22       48.73      2.72 o 
   3   2  15      347.62      364.44      6.12 o 
   4   2  15      183.14      159.09      4.81 o 
   5   2  15      100.86       91.16      5.14 o 
   6   2  15       34.07       21.04      5.49 o 
   7   2  15      934.76      915.39     13.76 o 
   8   2  15      162.95      154.78      6.81 o 
   9   2  15       48.76       55.05      6.43 o 
  10   2  15       50.39       57.88      6.85 o 
  11   2  15      141.01      160.80     10.42 o 
  12   2  15       14.21       10.13      7.30 o 
   0   3  15        2.95        6.36      3.88 o 
   1   3  15       75.72       65.85      3.43 o 
   2   3  15        7.85        9.98      2.11 o 
   3   3  15      167.44      172.21      4.66 o 
   4   3  15      114.26      131.73      6.00 o 
   5   3  15       71.56       61.88      4.76 o 
   6   3  15      247.47      209.21      7.43 o 
   7   3  15      541.92      533.09     11.34 o 
   8   3  15       78.16       64.64      6.14 o 
   9   3  15       28.52       33.64      5.20 o 
  10   3  15       19.88       15.61      5.83 o 
  11   3  15      172.67      170.35      9.73 o 
   0   4  15     2239.64     2204.80     36.38 o 
   1   4  15       53.02       67.68      3.44 o 
   2   4  15      180.20      179.60      5.69 o 
   3   4  15      289.31      291.57      7.65 o 
   4   4  15      510.11      481.80     10.34 o 
   5   4  15       87.26       80.47      5.16 o 
   6   4  15     1753.42     1626.16     24.71 o 
   7   4  15      306.73      287.37      8.84 o 
   8   4  15      749.03      766.87     14.32 o 
   9   4  15      217.53      190.16      8.20 o 
  10   4  15       73.49       78.81      6.55 o 
  11   4  15      409.25      444.04     13.97 o 
   0   5  15      559.57      465.86     10.01 o 
   1   5  15      124.19      132.08      5.01 o 
   2   5  15      161.06      159.25      4.71 o 
   3   5  15      525.12      474.77      8.22 o 
   4   5  15      371.90      320.09      8.51 o 
   5   5  15      242.28      252.54      7.90 o 
   6   5  15      773.58      681.82     12.90 o 
   7   5  15      388.51      380.42     10.17 o 
   8   5  15      304.55      275.56      9.21 o 
   9   5  15       86.62       93.73      6.63 o 
  10   5  15       17.40       16.25      5.35 o 
  11   5  15        3.53       14.30      5.64 o 
   0   6  15      361.76      307.42      8.55 o 
   1   6  15      244.66      213.72      5.64 o 
   2   6  15      148.43      146.67      4.75 o 
   3   6  15      105.19      106.58      7.51 o 
   4   6  15       98.13       92.61      5.56 o 
   5   6  15      351.06      337.90     11.60 o 
   6   6  15       29.70       25.45      4.61 o 
   7   6  15      190.38      198.28      7.85 o 
   8   6  15      190.78      202.24      8.29 o 
   9   6  15      129.99      131.58      7.50 o 
  10   6  15      114.62      119.29      7.11 o 
  11   6  15       96.51      111.71      7.36 o 
   0   7  15     1380.32     1376.35     22.37 o 
   1   7  15      525.52      497.12      7.69 o 
   2   7  15      190.91      184.12      6.20 o 
   3   7  15      260.70      244.76      7.16 o 
   4   7  15      192.03      175.14      7.64 o 
   5   7  15      335.23      361.83      9.72 o 
   6   7  15      343.38      351.33      9.84 o 
   7   7  15      128.90      130.87      9.85 o 
   8   7  15      175.82      158.35      7.19 o 
   9   7  15      386.44      400.43     10.76 o 
  10   7  15       47.62       41.15      5.84 o 
  11   7  15      332.14      364.60     11.44 o 
   0   8  15      126.05      102.39      7.43 o 
   1   8  15       37.07       36.01      4.64 o 
   2   8  15      350.73      342.72      8.31 o 
   3   8  15      184.62      191.23     12.09 o 
   4   8  15      296.45      319.63      8.38 o 
   5   8  15      222.60      223.52      8.21 o 
   6   8  15       24.14       18.63      4.29 o 
   7   8  15      108.34      112.16      6.30 o 
   8   8  15       25.96       28.49      5.51 o 
   9   8  15      125.64      128.13      8.68 o 
  10   8  15      478.58      508.97     12.67 o 
   0   9  15       11.87       10.09      5.07 o 
   1   9  15      179.61      179.64      6.33 o 
   2   9  15      548.66      509.54     12.62 o 
   3   9  15       15.73       30.32      4.83 o 
   4   9  15       15.59       16.92      4.06 o 
   5   9  15        3.51       -0.39      3.62 o 
   6   9  15       72.98       75.92      5.48 o 
   7   9  15       41.12       48.40      5.29 o 
   8   9  15       91.49       99.10      6.52 o 
   9   9  15      179.62      180.11      8.19 o 
  10   9  15      221.69      222.51      9.26 o 
   0  10  15       59.39       73.33      7.19 o 
   1  10  15      110.31       98.41      6.07 o 
   2  10  15      289.43      278.85      8.06 o 
   3  10  15      224.29      218.98      9.73 o 
   4  10  15       34.53       26.63      4.81 o 
   5  10  15      128.12      139.31      7.11 o 
   6  10  15      121.13      120.08      7.08 o 
   7  10  15        4.68       10.16      4.66 o 
   8  10  15       34.60       35.83      5.52 o 
   9  10  15        3.02       -1.25      4.93 o 
   0  11  15      283.40      303.09     13.80 o 
   1  11  15      298.02      308.29      8.94 o 
   2  11  15      158.83      173.87      9.78 o 
   3  11  15      112.85      117.34      6.24 o 
   4  11  15      179.37      192.25      7.46 o 
   5  11  15       60.51       59.28      6.61 o 
   6  11  15      249.27      260.23     10.65 o 
   7  11  15       57.88       52.81      6.37 o 
   8  11  15      387.57      400.91     11.33 o 
   9  11  15       65.01       79.72      7.59 o 
   0  12  15       81.18       73.33      8.84 o 
   1  12  15       70.42       66.87      5.73 o 
   2  12  15      198.39      223.72      8.89 o 
   3  12  15       84.79       71.32      6.43 o 
   4  12  15        7.06       10.69      4.99 o 
   5  12  15       40.63       42.67      6.51 o 
   6  12  15      258.31      272.57     11.17 o 
   7  12  15       74.06       82.16      7.99 o 
   8  12  15      132.31      141.42     16.41 o 
   0  13  15       21.94       12.07      7.27 o 
   1  13  15      152.59      157.02      8.14 o 
   2  13  15       35.45       29.60      5.75 o 
   3  13  15       11.95       15.90      5.37 o 
   4  13  15      217.26      224.72      9.42 o 
   5  13  15       18.59       10.61      6.12 o 
   6  13  15       77.07       71.93      7.12 o 
   7  13  15        5.47       -5.94      5.94 o 
   0  14  15      228.10      222.53     13.27 o 
   1  14  15      333.83      364.07     11.48 o 
   2  14  15       27.84       13.50      5.79 o 
   3  14  15       61.44       64.78      6.87 o 
   4  14  15       72.04       74.06      7.38 o 
   5  14  15      154.94      147.63     10.37 o 
   6  14  15        9.32        4.14      6.97 o 
   0  15  15       79.32       88.66     20.54 o 
   1  15  15       82.33       85.18      7.61 o 
   2  15  15      125.55      146.91      9.54 o 
   3  15  15      182.39      176.15     17.11 o 
   4  15  15      114.87      135.16      9.52 o 
   0  16  15      196.48      190.99     25.46 o 
   1  16  15      190.94      239.01     10.51 o 
   2  16  15      158.11      174.73     10.56 o 
   0   0  16        1.25       -0.17      3.57 o 
   1   0  16     2588.01     2544.74     34.55 o 
   2   0  16     2599.84     2687.58     26.65 o 
   3   0  16     1018.73      932.55     14.53 o 
   4   0  16      209.17      214.17      7.45 o 
   5   0  16      125.06      102.52      6.69 o 
   6   0  16       88.81       94.98      6.60 o 
   7   0  16      129.10      125.05      9.62 o 
   8   0  16        2.94        1.78      6.23 o 
   9   0  16        5.27       -1.34      7.37 o 
  10   0  16        0.47       24.31     30.07 o 
  11   0  16        4.90       14.53     14.86 o 
   0   1  16      420.73      423.90      8.12 o 
   1   1  16      509.95      505.55      6.97 o 
   2   1  16      116.43      113.37      3.35 o 
   3   1  16      387.43      380.89      6.83 o 
   4   1  16      285.55      270.73      5.88 o 
   5   1  16     1223.37     1194.51     13.36 o 
   6   1  16      229.50      221.86      6.51 o 
   7   1  16      321.46      314.31      8.40 o 
   8   1  16      218.79      203.35      9.02 o 
   9   1  16       69.76       63.84      6.73 o 
  10   1  16      223.90      226.60     10.44 o 
  11   1  16       25.59       35.84     11.99 o 
   0   2  16      354.17      293.67      7.62 o 
   1   2  16     1031.99      983.08     11.10 o 
   2   2  16      411.69      418.06      5.99 o 
   3   2  16      201.25      201.30      5.95 o 
   4   2  16       85.80       83.23      5.54 o 
   5   2  16      479.50      447.73     10.53 o 
   6   2  16        6.45        3.13      3.56 o 
   7   2  16      335.72      321.90      8.49 o 
   8   2  16      135.75      140.49      6.45 o 
   9   2  16       10.58       13.79      5.46 o 
  10   2  16      149.07      141.62      9.01 o 
  11   2  16      208.39      234.04     16.89 o 
   0   3  16        2.26        0.05      3.71 o 
   1   3  16      329.52      335.63      5.82 o 
   2   3  16     1169.08     1096.48     10.96 o 
   3   3  16       42.63       47.04      4.30 o 
   4   3  16      246.57      227.89      7.27 o 
   5   3  16       11.93       15.96      3.94 o 
   6   3  16      190.44      198.95      8.28 o 
   7   3  16      171.68      162.80      7.25 o 
   8   3  16      460.88      453.20     11.06 o 
   9   3  16      391.27      392.82     11.59 o 
  10   3  16       12.31       11.67      5.93 o 
  11   3  16        7.49       15.19      6.56 o 
   0   4  16      287.04      249.61      9.11 o 
   1   4  16      823.09      740.21      9.55 o 
   2   4  16      794.91      778.42     13.36 o 
   3   4  16      215.40      211.21      5.80 o 
   4   4  16        6.65        7.40      3.59 o 
   5   4  16       55.98       68.32      5.18 o 
   6   4  16      447.84      432.37     10.39 o 
   7   4  16       93.76      102.23      6.37 o 
   8   4  16       56.15       68.48      5.87 o 
   9   4  16       26.31       24.43      5.27 o 
  10   4  16        3.33       -0.51      5.41 o 
  11   4  16        3.39       11.44      6.35 o 
   0   5  16      702.21      654.09     12.22 o 
   1   5  16      193.72      166.85      5.23 o 
   2   5  16      743.85      676.63      9.28 o 
   3   5  16      315.17      282.28      6.65 o 
   4   5  16      197.87      190.49      7.08 o 
   5   5  16       46.58       39.58      4.74 o 
   6   5  16      169.77      182.87      7.42 o 
   7   5  16      124.02      117.24      6.67 o 
   8   5  16      195.76      182.83      8.03 o 
   9   5  16      294.39      281.11      9.83 o 
  10   5  16       12.92       11.87      5.37 o 
  11   5  16       72.86       69.78      9.10 o 
   0   6  16      473.87      398.12      9.82 o 
   1   6  16      272.58      225.60      8.14 o 
   2   6  16      677.22      638.41      9.97 o 
   3   6  16       59.27       57.41      7.29 o 
   4   6  16      180.92      185.47      8.88 o 
   5   6  16      251.87      228.41      7.97 o 
   6   6  16      154.47      144.06      7.02 o 
   7   6  16       70.45       60.53      5.60 o 
   8   6  16       48.83       65.64      6.20 o 
   9   6  16       20.55       21.56      5.43 o 
  10   6  16       83.99       80.36      7.95 o 
   0   7  16       78.24       95.55      6.98 o 
   1   7  16       96.90      114.97      5.04 o 
   2   7  16       19.64       15.69      3.67 o 
   3   7  16      262.19      259.25      8.70 o 
   4   7  16       30.14       37.12      4.69 o 
   5   7  16       20.54       24.16      4.63 o 
   6   7  16      182.68      182.07      7.72 o 
   7   7  16      127.94      116.27      6.99 o 
   8   7  16       87.08       93.27      8.28 o 
   9   7  16      706.97      718.40     14.26 o 
  10   7  16       88.58       90.24      6.94 o 
   0   8  16        3.88        3.13      4.76 o 
   1   8  16      338.99      280.53      6.83 o 
   2   8  16      743.72      758.16     12.53 o 
   3   8  16      270.65      207.90      7.64 o 
   4   8  16      410.09      378.43     10.03 o 
   5   8  16       31.88       34.38      4.97 o 
   6   8  16      179.83      168.52      7.12 o 
   7   8  16      227.78      234.23      8.32 o 
   8   8  16      278.97      298.96     10.51 o 
   9   8  16      130.14      126.71      7.44 o 
  10   8  16      333.46      335.55     10.88 o 
   0   9  16        7.57        7.49      5.10 o 
   1   9  16      122.10       91.68      5.22 o 
   2   9  16      177.36      175.97      7.39 o 
   3   9  16      290.34      268.99      8.71 o 
   4   9  16        2.75        2.41      4.54 o 
   5   9  16       44.43       49.99      5.02 o 
   6   9  16       12.46       10.83      4.31 o 
   7   9  16        1.41        3.91      4.42 o 
   8   9  16       29.50       32.95      5.44 o 
   9   9  16      262.38      258.21      9.39 o 
   0  10  16       31.81       40.91      6.59 o 
   1  10  16       70.61       66.00      5.02 o 
   2  10  16      515.10      513.66     12.05 o 
   3  10  16       76.18       66.66      5.25 o 
   4  10  16       35.12       53.27      5.79 o 
   5  10  16      116.16      118.37      7.71 o 
   6  10  16       78.42       77.63      6.44 o 
   7  10  16      191.65      184.06     11.00 o 
   8  10  16      258.76      283.12     10.13 o 
   9  10  16      205.55      209.90      9.01 o 
   0  11  16       28.83       21.08      6.26 o 
   1  11  16       74.49       68.17      5.72 o 
   2  11  16       24.97       19.64      4.88 o 
   3  11  16       31.70       17.34      5.06 o 
   4  11  16       21.25       16.30      4.70 o 
   5  11  16       60.58       52.01      7.18 o 
   6  11  16      154.91      163.47      9.84 o 
   7  11  16       20.57       20.23      6.39 o 
   8  11  16      177.67      199.72      9.63 o 
   0  12  16        2.51       -4.34      6.62 o 
   1  12  16      717.56      762.78     14.15 o 
   2  12  16      194.67      188.94      8.62 o 
   3  12  16       75.01       89.22      6.96 o 
   4  12  16       22.07       19.07      5.49 o 
   5  12  16       41.94       39.40      5.97 o 
   6  12  16       86.36       82.98      7.91 o 
   7  12  16      155.03      173.67     10.13 o 
   0  13  16      161.83      175.96     12.38 o 
   1  13  16       20.54       13.67      5.06 o 
   2  13  16       52.86       46.53      6.23 o 
   3  13  16      174.10      189.03      8.95 o 
   4  13  16       11.89       14.34      5.63 o 
   5  13  16       10.74        3.63      6.09 o 
   6  13  16       88.91       78.64      7.44 o 
   0  14  16      743.19      793.45     23.21 o 
   1  14  16        5.83        7.07      5.41 o 
   2  14  16       20.86       23.74      6.04 o 
   3  14  16       57.38       79.79      9.71 o 
   4  14  16      219.56      239.34     10.42 o 
   5  14  16        0.59       -3.20      6.11 o 
   0  15  16       85.56       83.28     10.75 o 
   1  15  16       36.67       42.74      7.30 o 
   2  15  16      142.15      155.59      9.92 o 
   3  15  16      258.92      293.15     11.40 o 
   1   0  17      365.48      365.15      7.70 o 
   2   0  17      116.50      133.07      5.01 o 
   3   0  17     2816.63     2737.85     31.10 o 
   4   0  17      590.78      575.61     11.71 o 
   5   0  17      513.07      494.72     12.77 o 
   6   0  17      169.09      150.63     11.45 o 
   7   0  17      151.29      163.23     11.01 o 
   8   0  17       70.72       68.64      8.79 o 
   9   0  17      106.87      108.06     12.52 o 
  10   0  17     1110.10     1136.96     39.32 o 
  11   0  17       92.42      118.91     14.04 o 
   0   1  17      390.43      364.06      8.63 o 
   1   1  17      327.16      310.45      5.72 o 
   2   1  17      778.17      752.07      8.57 o 
   3   1  17      338.31      335.22      7.11 o 
   4   1  17      317.96      328.94      6.36 o 
   5   1  17      179.15      157.04      5.70 o 
   6   1  17      204.06      186.98      6.67 o 
   7   1  17       11.15       19.58      5.29 o 
   8   1  17       14.96        4.29      5.03 o 
   9   1  17       18.34       13.23      5.67 o 
  10   1  17       33.56       37.98      7.72 o 
  11   1  17        4.34        6.51      8.24 o 
   0   2  17        2.80       -2.64      3.01 o 
   1   2  17       81.86       95.36      3.61 o 
   2   2  17      764.66      744.06      8.99 o 
   3   2  17      924.40      873.67     14.01 o 
   4   2  17       27.56       27.19      3.76 o 
   5   2  17      323.18      316.53     11.11 o 
   6   2  17      174.07      191.70      6.78 o 
   7   2  17      130.85      130.30      6.19 o 
   8   2  17       99.88      101.85      7.54 o 
   9   2  17      125.29      121.28      8.18 o 
  10   2  17       76.62       95.85      8.04 o 
  11   2  17       74.18       71.61      8.12 o 
   0   3  17      319.55      310.21      9.06 o 
   1   3  17      877.17      813.73      9.50 o 
   2   3  17     1162.89     1051.55     12.64 o 
   3   3  17     2292.79     2125.14     24.36 o 
   4   3  17       36.01       33.57      4.31 o 
   5   3  17       19.51       18.57      4.23 o 
   6   3  17      303.25      305.74      9.02 o 
   7   3  17       71.18       67.87      5.69 o 
   8   3  17       22.15       12.76      5.14 o 
   9   3  17       41.38       41.25      6.93 o 
  10   3  17       76.52       70.94      8.55 o 
  11   3  17        9.73       11.10      6.56 o 
   0   4  17      625.03      687.42     13.98 o 
   1   4  17        7.57       10.54      2.82 o 
   2   4  17      230.07      224.84      6.82 o 
   3   4  17      127.70      127.54      6.03 o 
   4   4  17      429.27      374.54      9.31 o 
   5   4  17       83.99       83.75      8.65 o 
   6   4  17      188.07      186.43      7.73 o 
   7   4  17      134.02      146.49      7.20 o 
   8   4  17      260.78      265.26      9.33 o 
   9   4  17       24.90       13.38      5.21 o 
  10   4  17        9.68       13.51      6.08 o 
  11   4  17      165.32      183.81     10.51 o 
   0   5  17      525.74      519.12     12.24 o 
   1   5  17      511.81      499.64      9.28 o 
   2   5  17     1402.21     1334.07     17.28 o 
   3   5  17       48.10       58.05      5.00 o 
   4   5  17        5.18        5.30      3.86 o 
   5   5  17      363.15      354.73      9.65 o 
   6   5  17      159.97      170.17      8.07 o 
   7   5  17      252.19      260.78      9.22 o 
   8   5  17      151.29      149.16      8.02 o 
   9   5  17       36.48       33.63      5.81 o 
  10   5  17      111.34      115.75      9.03 o 
   0   6  17       81.45       84.92      5.69 o 
   1   6  17        1.09        1.79      2.46 o 
   2   6  17      642.83      623.27     12.86 o 
   3   6  17      364.77      340.46      9.07 o 
   4   6  17      285.14      289.21      8.81 o 
   5   6  17       36.08       26.67      4.81 o 
   6   6  17       26.03       29.99      4.94 o 
   7   6  17       81.06       89.74      6.41 o 
   8   6  17      208.81      201.93      9.97 o 
   9   6  17      139.48      147.98      8.24 o 
  10   6  17      115.50      125.20      8.25 o 
   0   7  17     1885.97     1745.35     23.54 o 
   1   7  17      113.29      123.41      5.41 o 
   2   7  17      288.40      290.32      7.90 o 
   3   7  17      671.13      665.46     11.65 o 
   4   7  17      142.11      155.20      7.19 o 
   5   7  17      368.53      359.44     10.15 o 
   6   7  17      194.24      190.25      8.12 o 
   7   7  17      131.04      127.07      7.38 o 
   8   7  17       36.11       22.84      6.95 o 
   9   7  17       19.47       18.97      5.14 o 
  10   7  17      174.64      194.62      8.90 o 
   0   8  17     1626.61     1580.58     34.71 o 
   1   8  17      245.35      248.57      7.03 o 
   2   8  17       93.03       80.54      4.82 o 
   3   8  17      118.20       95.96      6.15 o 
   4   8  17       47.89       55.57      5.34 o 
   5   8  17      239.83      244.74      8.89 o 
   6   8  17       29.19       34.87      5.50 o 
   7   8  17      102.25      120.93      7.10 o 
   8   8  17        1.06        1.92      4.59 o 
   9   8  17      125.56      142.06      7.85 o 
   0   9  17      381.91      346.73     12.27 o 
   1   9  17      236.34      212.13      7.49 o 
   2   9  17       94.03      121.28      6.48 o 
   3   9  17      449.04      408.72     10.40 o 
   4   9  17      121.26      108.64      7.31 o 
   5   9  17       34.22       28.59      5.68 o 
   6   9  17      195.82      203.19      7.93 o 
   7   9  17       57.48       49.86      5.71 o 
   8   9  17      117.40      120.70      8.80 o 
   9   9  17       52.84       51.57      7.21 o 
   0  10  17      409.23      423.98     13.51 o 
   1  10  17       82.29       79.18      5.97 o 
   2  10  17      102.44      100.85      6.66 o 
   3  10  17       28.62       34.62      4.79 o 
   4  10  17      376.27      364.14     15.62 o 
   5  10  17       23.85       27.35      5.94 o 
   6  10  17       56.45       49.85      6.96 o 
   7  10  17       34.41       43.49      5.71 o 
   8  10  17        9.25       10.02      5.29 o 
   0  11  17     1329.93     1245.47     32.00 o 
   1  11  17       27.87       24.20      4.92 o 
   2  11  17       17.77        4.46      6.08 o 
   3  11  17      297.48      299.24     10.14 o 
   4  11  17      370.86      357.84     14.50 o 
   5  11  17      247.82      254.99     14.09 o 
   6  11  17       29.70       29.38      8.20 o 
   7  11  17      119.43      116.56      8.80 o 
   0  12  17       73.32       67.81      9.55 o 
   1  12  17      150.31      147.44      7.46 o 
   2  12  17       51.92       55.03      6.26 o 
   3  12  17       34.57       27.90      5.70 o 
   4  12  17      272.98      286.82     11.49 o 
   5  12  17       89.77      101.36      8.48 o 
   6  12  17       81.10       98.40      8.51 o 
   7  12  17       36.45       40.93      7.37 o 
   0  13  17       74.58       87.36     10.52 o 
   1  13  17      114.81      138.40      7.67 o 
   2  13  17      332.63      333.28     11.22 o 
   3  13  17       31.13       17.26      5.81 o 
   4  13  17       86.23       69.32     11.43 o 
   5  13  17       10.75       11.76      6.29 o 
   6  13  17      134.76      141.56      9.87 o 
   0  14  17       44.98       51.35     12.06 o 
   1  14  17      622.41      685.54     19.83 o 
   2  14  17      257.56      263.16     10.64 o 
   3  14  17        9.09       12.91      5.93 o 
   4  14  17      154.39      158.52     10.12 o 
   0  15  17       91.30      106.02     12.07 o 
   1  15  17      125.02      121.02      8.69 o 
   2  15  17      131.07      120.53      9.29 o 
   0   0  18       65.73       76.41     10.93 o 
   1   0  18      196.73      211.91      6.43 o 
   2   0  18     1142.26     1121.67     19.04 o 
   3   0  18      156.17      174.13      7.96 o 
   4   0  18      545.80      513.50     13.10 o 
   5   0  18      300.14      292.24     20.52 o 
   6   0  18      488.26      420.26     15.23 o 
   7   0  18      819.72      774.28     23.31 o 
   8   0  18      113.83      112.74     12.98 o 
   9   0  18        0.80       -3.32     16.37 o 
  10   0  18      457.64      532.51     52.63 o 
   0   1  18     2565.18     2408.58     27.82 o 
   1   1  18       24.51       33.78      2.90 o 
   2   1  18      382.70      359.08      7.42 o 
   3   1  18      928.18      910.58     11.31 o 
   4   1  18      278.00      271.02      7.32 o 
   5   1  18       64.71       60.90      6.71 o 
   6   1  18      229.23      208.26      9.00 o 
   7   1  18      277.17      279.92     10.39 o 
   8   1  18      121.20      115.79      8.05 o 
   9   1  18      126.16      139.14     10.51 o 
  10   1  18       19.85        8.48      6.54 o 
   0   2  18       22.39       30.14      6.33 o 
   1   2  18      216.78      248.83      7.12 o 
   2   2  18      437.12      426.99      7.99 o 
   3   2  18      116.52      108.30      5.23 o 
   4   2  18      826.69      785.36     12.40 o 
   5   2  18      716.18      715.27     12.11 o 
   6   2  18       43.94       45.91      4.69 o 
   7   2  18      217.40      183.79      8.96 o 
   8   2  18       45.11       44.96      6.55 o 
   9   2  18      117.28      113.02      8.40 o 
  10   2  18      128.65      137.75      9.21 o 
   0   3  18        0.68       -3.59      3.59 o 
   1   3  18      178.95      170.50      4.71 o 
   2   3  18      174.31      168.27      5.56 o 
   3   3  18       40.04       36.47      5.08 o 
   4   3  18      491.25      473.99     10.47 o 
   5   3  18      840.89      808.26     14.19 o 
   6   3  18       75.72       75.38      5.48 o 
   7   3  18       15.70       11.08      4.24 o 
   8   3  18       39.74       32.64      6.19 o 
   9   3  18       61.09       66.12      7.34 o 
  10   3  18       39.82       32.67      7.14 o 
   0   4  18     1234.36     1170.70     19.62 o 
   1   4  18      115.20      102.42      4.36 o 
   2   4  18      117.20      114.91      5.21 o 
   3   4  18      183.97      191.31      7.17 o 
   4   4  18       92.70       88.92      5.75 o 
   5   4  18       47.10       39.04      5.61 o 
   6   4  18       15.48       16.12      4.68 o 
   7   4  18      144.31      138.06      7.26 o 
   8   4  18       31.60       31.68      5.47 o 
   9   4  18       91.80       77.24      9.19 o 
  10   4  18       24.62       12.76      6.41 o 
   0   5  18       33.45       27.44      5.12 o 
   1   5  18      783.05      737.21     10.77 o 
   2   5  18       11.15       11.66      3.33 o 
   3   5  18      469.04      452.52     10.56 o 
   4   5  18       59.99       64.84      7.90 o 
   5   5  18      356.21      321.34      9.47 o 
   6   5  18      504.22      494.19     11.73 o 
   7   5  18       89.19       96.40      6.66 o 
   8   5  18       40.60       39.93      5.76 o 
   9   5  18        6.12       15.11      5.43 o 
  10   5  18        0.99       -3.24      6.83 o 
   0   6  18      405.36      355.58     14.23 o 
   1   6  18     1021.10      991.63     13.22 o 
   2   6  18      465.78      468.67      9.51 o 
   3   6  18      344.47      337.34      9.38 o 
   4   6  18       54.28       62.61      5.46 o 
   5   6  18      171.64      192.28      7.90 o 
   6   6  18      283.14      294.52      9.66 o 
   7   6  18      186.59      201.57      8.69 o 
   8   6  18        5.93        0.08      4.70 o 
   9   6  18       29.96       33.11      6.58 o 
  10   6  18        7.01       -3.09      9.74 o 
   0   7  18       96.93       83.13      6.36 o 
   1   7  18       51.25       50.33      4.32 o 
   2   7  18       51.99       49.60      4.58 o 
   3   7  18      284.32      270.84      9.60 o 
   4   7  18       15.24       14.69      4.43 o 
   5   7  18        1.74        1.30      4.27 o 
   6   7  18       42.63       37.70      5.52 o 
   7   7  18      267.72      271.31      9.78 o 
   8   7  18      133.18      124.33      8.01 o 
   9   7  18      210.80      221.46      9.04 o 
   0   8  18       52.74       52.20      6.54 o 
   1   8  18       16.84       17.75      3.80 o 
   2   8  18      141.75      143.23      5.93 o 
   3   8  18      159.67      146.58      7.91 o 
   4   8  18       12.06       16.19      6.59 o 
   5   8  18       56.56       57.20      5.91 o 
   6   8  18      202.35      228.52      9.01 o 
   7   8  18      245.75      271.68      9.23 o 
   8   8  18       45.88       46.78      5.98 o 
   9   8  18      170.09      179.75      8.58 o 
   0   9  18        9.22        9.78      5.54 o 
   1   9  18       11.08        9.64      4.25 o 
   2   9  18      144.18      123.21      7.31 o 
   3   9  18       34.22       43.27      5.84 o 
   4   9  18       31.12       24.69      5.64 o 
   5   9  18      202.67      211.33     10.63 o 
   6   9  18      362.96      397.89     15.06 o 
   7   9  18      125.59      134.13      7.41 o 
   8   9  18      117.13      112.91      7.37 o 
   0  10  18      262.99      268.82     12.78 o 
   1  10  18       50.10       66.35      6.30 o 
   2  10  18      275.98      301.27     13.10 o 
   3  10  18      102.64       99.31      7.67 o 
   4  10  18       12.31       13.36      5.53 o 
   5  10  18       10.49        4.39      5.34 o 
   6  10  18       35.39       41.93      6.91 o 
   7  10  18       30.04       23.12      6.05 o 
   8  10  18      178.16      194.11      8.98 o 
   0  11  18      106.24      113.51      8.86 o 
   1  11  18      194.96      210.07     13.01 o 
   2  11  18       39.42       39.37      6.08 o 
   3  11  18      300.44      286.18     13.43 o 
   4  11  18      124.64      123.51      8.52 o 
   5  11  18       63.67       66.39      7.44 o 
   6  11  18      116.02      124.56      9.58 o 
   7  11  18      159.20      168.76     10.08 o 
   0  12  18      754.78      827.42     20.22 o 
   1  12  18      120.05      151.20      8.30 o 
   2  12  18      208.79      227.74      9.56 o 
   3  12  18       31.91       18.70      6.27 o 
   4  12  18        3.20       13.87      6.08 o 
   5  12  18      147.81      147.57      9.73 o 
   6  12  18      152.31      173.52     10.17 o 
   0  13  18       63.03       49.57      9.69 o 
   1  13  18       70.58       89.60      7.58 o 
   2  13  18      508.12      562.38     14.22 o 
   3  13  18       41.23       45.28      7.44 o 
   4  13  18      168.38      160.08      9.86 o 
   5  13  18       40.56       29.62      7.26 o 
   0  14  18        6.40       -3.10      7.94 o 
   1  14  18      341.49      393.65     13.83 o 
   2  14  18      368.93      372.57     12.40 o 
   3  14  18      206.29      228.19     11.42 o 
   1   0  19       47.99       57.83      4.31 o 
   2   0  19     1400.66     1296.10     21.27 o 
   3   0  19      205.80      208.92      8.76 o 
   4   0  19      121.71      105.42      9.90 o 
   5   0  19     1977.76     1841.83     35.91 o 
   6   0  19      287.55      279.02     18.73 o 
   7   0  19      200.93      201.61     12.23 o 
   8   0  19       81.22      101.04     12.45 o 
   9   0  19      110.61      138.35     14.67 o 
  10   0  19       95.77      106.44     14.14 o 
   0   1  19        2.43       18.95      3.81 o 
   1   1  19       35.72       35.41      3.76 o 
   2   1  19       51.35       57.58      4.28 o 
   3   1  19      246.06      258.65      7.28 o 
   4   1  19       33.97       42.42      4.32 o 
   5   1  19       42.13       25.21      4.72 o 
   6   1  19       98.67      100.41      8.99 o 
   7   1  19       95.68      108.63      7.68 o 
   8   1  19      176.35      166.31      9.12 o 
   9   1  19       22.34       33.42      6.77 o 
  10   1  19       29.88       17.27      7.51 o 
   0   2  19        0.14       -1.70      3.76 o 
   1   2  19      758.13      728.82     10.55 o 
   2   2  19      469.50      432.50      9.66 o 
   3   2  19        3.59       -2.07      3.26 o 
   4   2  19       55.10       56.19      4.73 o 
   5   2  19       99.83       92.23      5.67 o 
   6   2  19      165.11      170.21      7.65 o 
   7   2  19      246.04      248.16     10.27 o 
   8   2  19      171.44      167.54      9.35 o 
   9   2  19       40.73       41.12      6.96 o 
  10   2  19        7.41        3.70      6.03 o 
   0   3  19     2454.45     2280.54     27.37 o 
   1   3  19      265.18      246.11      6.08 o 
   2   3  19       12.95        9.92      3.55 o 
   3   3  19      291.54      271.69      7.69 o 
   4   3  19      546.58      533.91     17.05 o 
   5   3  19      540.58      527.28     10.89 o 
   6   3  19      192.91      192.26      7.32 o 
   7   3  19      304.74      306.08     11.34 o 
   8   3  19      137.72      140.84      8.92 o 
   9   3  19       20.19       19.92      6.23 o 
  10   3  19       88.27       96.72      8.90 o 
   0   4  19       84.47       91.70      5.72 o 
   1   4  19      275.93      269.22      7.22 o 
   2   4  19      345.89      337.54      9.14 o 
   3   4  19      114.70      103.95      6.07 o 
   4   4  19      214.20      207.86      7.89 o 
   5   4  19      152.46      155.69      9.99 o 
   6   4  19      299.53      279.31      9.26 o 
   7   4  19        0.40       -1.00      4.44 o 
   8   4  19       40.97       29.63      6.38 o 
   9   4  19      112.28      106.23      8.61 o 
  10   4  19      168.96      175.34     10.55 o 
   0   5  19     1505.65     1365.13     22.42 o 
   1   5  19      300.55      276.72      6.98 o 
   2   5  19      101.47       95.09      5.88 o 
   3   5  19      219.13      239.69      8.24 o 
   4   5  19      793.28      797.21     14.44 o 
   5   5  19        1.99       -1.80      4.33 o 
   6   5  19      139.76      153.73      7.60 o 
   7   5  19       77.98       83.55      8.67 o 
   8   5  19       88.38      114.89      7.50 o 
   9   5  19      118.68      124.17     10.32 o 
   0   6  19      879.73      838.48     17.66 o 
   1   6  19      595.06      556.46      9.98 o 
   2   6  19      858.87      772.77     15.11 o 
   3   6  19       36.16       42.94      5.15 o 
   4   6  19      474.89      433.95     11.00 o 
   5   6  19      132.88      119.07      6.89 o 
   6   6  19       81.58       80.44      6.38 o 
   7   6  19        3.98       -4.18      4.56 o 
   8   6  19      113.93      123.60      7.92 o 
   9   6  19       73.85       82.90      7.42 o 
   0   7  19      137.91      150.59      9.87 o 
   1   7  19        7.80       -1.14      3.36 o 
   2   7  19       96.06      104.27      5.74 o 
   3   7  19       52.93       62.29      6.19 o 
   4   7  19       10.10       12.91      4.75 o 
   5   7  19        3.52        0.73      4.57 o 
   6   7  19       30.80       29.98      5.64 o 
   7   7  19      291.14      290.12     11.86 o 
   8   7  19      167.35      175.29      8.77 o 
   9   7  19       41.12       40.26      6.64 o 
   0   8  19      176.97      164.33     12.00 o 
   1   8  19      723.61      656.89     13.22 o 
   2   8  19       52.79       45.72      4.51 o 
   3   8  19      186.79      181.63     12.28 o 
   4   8  19      105.86      108.02      7.53 o 
   5   8  19      146.37      145.04      7.79 o 
   6   8  19      211.73      217.04      9.25 o 
   7   8  19       36.18       33.95      6.05 o 
   8   8  19       86.52       89.10      7.99 o 
   0   9  19       17.76       20.18      6.09 o 
   1   9  19      144.12      160.46      7.27 o 
   2   9  19      122.64      127.40      7.13 o 
   3   9  19       32.52       44.41      5.55 o 
   4   9  19       76.44       78.67      7.24 o 
   5   9  19       98.28       95.80      7.82 o 
   6   9  19       40.79       42.92      6.34 o 
   7   9  19       29.93       29.25      6.09 o 
   8   9  19      158.92      155.28      8.20 o 
   0  10  19      424.28      463.66     16.87 o 
   1  10  19       26.88       24.35      5.00 o 
   2  10  19      259.50      262.46     10.76 o 
   3  10  19       29.32       37.18      6.50 o 
   4  10  19       46.46       45.74      6.52 o 
   5  10  19      130.64      135.00      8.87 o 
   6  10  19       34.08       39.04      6.84 o 
   7  10  19        7.70        0.82      6.36 o 
   0  11  19        2.30        5.83      6.23 o 
   1  11  19      284.86      301.04     10.50 o 
   2  11  19      522.01      512.56     17.17 o 
   3  11  19      129.81      133.72     10.07 o 
   4  11  19      253.02      286.78     17.72 o 
   5  11  19       25.10       16.35      7.38 o 
   6  11  19      198.32      197.37     10.52 o 
   0  12  19       86.56       92.24     10.77 o 
   1  12  19       46.00       49.41      6.39 o 
   2  12  19      199.68      197.26      9.37 o 
   3  12  19      117.24      115.51     11.06 o 
   4  12  19       90.08       96.92      8.66 o 
   5  12  19       22.42       18.38      6.89 o 
   0  13  19        5.90        8.68      7.95 o 
   1  13  19      124.51      135.25      8.56 o 
   2  13  19        2.11        2.59      5.42 o 
   3  13  19       59.09       47.66      7.62 o 
   4  13  19       26.17       18.49      8.54 o 
   0  14  19       24.03        6.86      8.56 o 
   1  14  19      138.01      147.45      9.96 o 
   0   0  20      676.17      653.89     16.37 o 
   1   0  20      185.76      205.62      8.65 o 
   2   0  20       77.54       83.95      8.98 o 
   3   0  20        6.76       -0.77      4.38 o 
   4   0  20      115.31      109.75      9.42 o 
   5   0  20      297.35      308.14     13.94 o 
   6   0  20        1.26       13.83      6.87 o 
   7   0  20       12.38       27.39     10.06 o 
   8   0  20       96.16      113.83     23.74 o 
   9   0  20       80.70       71.25     12.31 o 
   0   1  20        0.67       -3.04      3.48 o 
   1   1  20      301.99      314.09      7.83 o 
   2   1  20      181.38      185.27      7.09 o 
   3   1  20       21.31       14.11      4.12 o 
   4   1  20      625.13      624.09     11.38 o 
   5   1  20       10.14       12.29      5.09 o 
   6   1  20      314.29      308.35     10.98 o 
   7   1  20      100.93      116.35      8.14 o 
   8   1  20       22.79       33.73      6.75 o 
   9   1  20       53.79       64.66      8.52 o 
   0   2  20      136.88      162.21      7.50 o 
   1   2  20      106.63      113.27      5.31 o 
   2   2  20      174.58      187.97      7.17 o 
   3   2  20      278.77      265.98      7.76 o 
   4   2  20      869.08      854.40     13.55 o 
   5   2  20       45.51       57.60      5.12 o 
   6   2  20       63.48       63.00      6.63 o 
   7   2  20      398.21      401.74     12.67 o 
   8   2  20       73.77       62.06      8.36 o 
   9   2  20       82.26       76.25      8.12 o 
   0   3  20       23.69       26.51      4.35 o 
   1   3  20       38.40       42.04      3.87 o 
   2   3  20      261.51      241.37      8.16 o 
   3   3  20      829.77      770.27     13.15 o 
   4   3  20       44.04       48.93      4.86 o 
   5   3  20       92.11       96.59      7.03 o 
   6   3  20       35.61       28.57      4.86 o 
   7   3  20      392.36      412.45     13.10 o 
   8   3  20      121.74      121.35      8.87 o 
   9   3  20      211.49      233.32     11.19 o 
   0   4  20       43.03       41.27      6.17 o 
   1   4  20      250.50      236.58      6.58 o 
   2   4  20       27.69       28.77      4.24 o 
   3   4  20      781.05      805.06     18.67 o 
   4   4  20      189.49      193.61      7.76 o 
   5   4  20       60.87       58.82      5.84 o 
   6   4  20      122.62      114.41      6.43 o 
   7   4  20       48.45       59.03      5.84 o 
   8   4  20       63.82       63.09      7.59 o 
   9   4  20       13.79       31.26      7.09 o 
   0   5  20      489.83      472.60     12.85 o 
   1   5  20        6.78        2.24      3.68 o 
   2   5  20       45.37       45.36      5.59 o 
   3   5  20      114.91      113.53      6.60 o 
   4   5  20      107.03       99.24      6.85 o 
   5   5  20       22.16       22.65      5.12 o 
   6   5  20       49.78       68.14     10.90 o 
   7   5  20      274.31      307.84     12.08 o 
   8   5  20       55.21       51.02      7.25 o 
   9   5  20        1.34       -3.47      6.20 o 
   0   6  20        0.00        1.03      4.60 o 
   1   6  20       58.85       73.05      4.84 o 
   2   6  20      155.68      147.55      7.75 o 
   3   6  20       10.77       22.70      4.85 o 
   4   6  20        0.18        1.44      4.37 o 
   5   6  20       27.24       31.98      5.47 o 
   6   6  20      327.88      323.01     10.54 o 
   7   6  20      129.12      131.07      7.91 o 
   8   6  20       58.17       67.30      7.02 o 
   0   7  20        5.69       -3.88      7.03 o 
   1   7  20       86.47       92.47      5.38 o 
   2   7  20      390.41      390.41     11.62 o 
   3   7  20      336.14      337.38     16.45 o 
   4   7  20      323.25      331.47     11.17 o 
   5   7  20        5.90        7.03      4.95 o 
   6   7  20       52.97       57.66      6.34 o 
   7   7  20       22.97       26.38      5.94 o 
   8   7  20       29.77       29.03      6.38 o 
   0   8  20      273.35      255.07     13.64 o 
   1   8  20       33.31       38.33      4.96 o 
   2   8  20       83.88       72.55      6.13 o 
   3   8  20      163.10      148.05      8.32 o 
   4   8  20      137.21      153.05      8.73 o 
   5   8  20       22.97       13.31      5.67 o 
   6   8  20       27.21       31.86      6.16 o 
   7   8  20      268.94      269.49     10.57 o 
   0   9  20       71.43       73.38     13.11 o 
   1   9  20       32.81       26.49      4.95 o 
   2   9  20      312.10      292.72     15.15 o 
   3   9  20       75.37       77.54      7.34 o 
   4   9  20      172.09      194.89      9.91 o 
   5   9  20      233.09      235.21     10.66 o 
   6   9  20       41.01       44.35      6.41 o 
   7   9  20      100.18       96.16      7.78 o 
   0  10  20       11.01        6.20      7.34 o 
   1  10  20       89.45       93.49      6.53 o 
   2  10  20      131.59      142.94      8.79 o 
   3  10  20      251.60      237.18     10.67 o 
   4  10  20       13.50       12.45      5.83 o 
   5  10  20       16.20       17.14      6.42 o 
   6  10  20       11.30        9.36      6.16 o 
   0  11  20       25.42       20.65      8.65 o 
   1  11  20       40.59       41.83      6.15 o 
   2  11  20      122.64      129.26      8.85 o 
   3  11  20       36.25       28.96      6.89 o 
   4  11  20       22.31       16.57      6.56 o 
   5  11  20       22.96       21.71      8.45 o 
   0  12  20       33.12       35.49      7.74 o 
   1  12  20      339.24      340.97     14.63 o 
   2  12  20        1.05        1.85      6.01 o 
   3  12  20       90.65       87.96      8.54 o 
   4  12  20       95.36       90.75      8.73 o 
   0  13  20      707.86      760.08     23.91 o 
   1  13  20       59.80       59.09      7.02 o 
   2  13  20      297.82      289.95     12.58 o 
   1   0  21      112.25      133.22      7.68 o 
   2   0  21      290.82      289.91     10.63 o 
   3   0  21       22.21       39.61      7.18 o 
   4   0  21      728.43      686.58     19.35 o 
   5   0  21      389.70      396.48     15.64 o 
   6   0  21      241.30      216.26     15.40 o 
   7   0  21        8.77       -1.40      8.12 o 
   8   0  21       85.40       72.64     12.18 o 
   9   0  21      157.26      175.68     16.78 o 
   0   1  21      194.42      201.90      9.92 o 
   1   1  21       53.88       55.02      4.53 o 
   2   1  21      103.19      101.46      6.00 o 
   3   1  21       27.35       26.17      4.69 o 
   4   1  21      164.52      181.31      8.62 o 
   5   1  21      413.58      389.80     11.92 o 
   6   1  21      166.02      165.56      8.99 o 
   7   1  21        8.18        8.11      5.63 o 
   8   1  21       84.29       79.06      8.09 o 
   9   1  21       43.49       53.29      8.81 o 
   0   2  21      580.41      599.16     14.19 o 
   1   2  21     1169.07     1152.33     16.79 o 
   2   2  21       95.03       96.98      6.62 o 
   3   2  21      213.29      223.31      8.07 o 
   4   2  21      218.13      230.90      7.73 o 
   5   2  21      171.41      163.30      8.61 o 
   6   2  21        1.11        5.71      5.35 o 
   7   2  21      360.92      362.75     12.57 o 
   8   2  21      250.99      286.35     12.06 o 
   9   2  21       37.82       29.86      7.10 o 
   0   3  21      215.46      200.63      8.88 o 
   1   3  21      173.79      193.75      7.21 o 
   2   3  21       12.18       12.22      4.14 o 
   3   3  21      171.36      194.52      7.86 o 
   4   3  21      280.34      272.48      8.44 o 
   5   3  21      126.67      134.73      7.92 o 
   6   3  21       65.30       62.21      7.16 o 
   7   3  21        4.62        7.07      5.78 o 
   8   3  21       34.87       43.35      7.34 o 
   9   3  21       43.03       43.24      7.74 o 
   0   4  21       49.91       44.54      5.90 o 
   1   4  21      632.93      657.77     12.31 o 
   2   4  21      346.28      315.49      9.19 o 
   3   4  21       82.02       75.06      5.43 o 
   4   4  21       70.48       66.52      5.72 o 
   5   4  21      351.71      363.48      9.74 o 
   6   4  21       75.63       80.04      6.45 o 
   7   4  21       99.19      114.33      8.57 o 
   8   4  21      389.84      380.94     13.55 o 
   0   5  21        0.30       -4.37      4.54 o 
   1   5  21       20.53       20.21      5.02 o 
   2   5  21      109.65      109.53      7.18 o 
   3   5  21       36.90       40.93      5.44 o 
   4   5  21      299.89      285.50      9.69 o 
   5   5  21       45.91       55.63      6.03 o 
   6   5  21      218.81      239.39      9.46 o 
   7   5  21       63.28       63.29      6.46 o 
   8   5  21      260.91      260.57     15.93 o 
   0   6  21       46.94       44.48      7.34 o 
   1   6  21      164.45      169.69      8.20 o 
   2   6  21      249.47      241.46      9.51 o 
   3   6  21      233.41      253.22     13.04 o 
   4   6  21       20.24       27.12      5.43 o 
   5   6  21       28.58       30.63      5.69 o 
   6   6  21       27.52       18.20      5.50 o 
   7   6  21       20.31       24.60      5.93 o 
   8   6  21      104.83      100.95      8.80 o 
   0   7  21      141.15      142.85     10.34 o 
   1   7  21      141.67      141.31      9.04 o 
   2   7  21      221.40      230.61     11.12 o 
   3   7  21      173.77      177.67      8.98 o 
   4   7  21      535.74      536.70     12.90 o 
   5   7  21       20.64       21.23      5.62 o 
   6   7  21      171.80      184.04      9.02 o 
   7   7  21      277.84      291.58     12.20 o 
   0   8  21       24.51       14.58      8.00 o 
   1   8  21      144.61      139.01      7.59 o 
   2   8  21       34.97       42.99      8.65 o 
   3   8  21       56.70       69.60      7.12 o 
   4   8  21       90.91       97.45      7.92 o 
   5   8  21       19.11       15.01      5.63 o 
   6   8  21      173.24      173.90      8.93 o 
   7   8  21      313.96      337.58     14.54 o 
   0   9  21      476.02      460.42     25.03 o 
   1   9  21      104.71       98.92      6.60 o 
   2   9  21      225.53      226.24     10.85 o 
   3   9  21       38.29       33.73      6.53 o 
   4   9  21       38.65       45.46      6.97 o 
   5   9  21       51.84       52.40      7.41 o 
   6   9  21       82.10       93.89      8.54 o 
   0  10  21      321.05      342.99     15.64 o 
   1  10  21      117.04      105.30      6.90 o 
   2  10  21       10.57        7.40      5.72 o 
   3  10  21       15.22       23.13      6.42 o 
   4  10  21      278.39      280.55     14.28 o 
   5  10  21      180.11      192.64     11.92 o 
   0  11  21        7.19       13.17      7.97 o 
   1  11  21       36.97       49.45      6.43 o 
   2  11  21      140.63      145.78      9.51 o 
   3  11  21      115.78      107.38      8.84 o 
   4  11  21       88.36       91.38      8.73 o 
   0  12  21        5.79       -2.68      8.54 o 
   1  12  21       23.36       19.50      6.09 o 
   2  12  21      285.76      288.94     12.27 o 
   0   0  22       11.78       13.62     10.58 o 
   1   0  22        3.44       -2.19      5.15 o 
   2   0  22      253.63      240.43     11.78 o 
   3   0  22      221.10      211.70     12.40 o 
   4   0  22      142.93      168.21     11.27 o 
   5   0  22      294.96      318.07     26.09 o 
   6   0  22       36.30       40.37     10.16 o 
   7   0  22       49.97       56.17     11.50 o 
   8   0  22       48.46       66.48     18.53 o 
   0   1  22       12.45        7.58      7.36 o 
   1   1  22       90.49       86.57      5.73 o 
   2   1  22      179.49      198.89      7.71 o 
   3   1  22      601.52      602.55     13.96 o 
   4   1  22      153.04      138.65      8.16 o 
   5   1  22      172.85      161.94      8.97 o 
   6   1  22        8.35       15.11      5.92 o 
   7   1  22       21.21       23.25      6.32 o 
   8   1  22       50.44       51.85      8.66 o 
   0   2  22      176.97      191.03     13.19 o 
   1   2  22      102.11      117.73      7.40 o 
   2   2  22      208.90      211.33      7.89 o 
   3   2  22      220.88      255.90      8.77 o 
   4   2  22      106.74      106.41      8.96 o 
   5   2  22       40.61       46.86      6.44 o 
   6   2  22      201.95      205.32      9.99 o 
   7   2  22       50.85       76.31      7.85 o 
   8   2  22      383.82      368.45     13.54 o 
   0   3  22        2.62        2.11      7.29 o 
   1   3  22      177.92      158.65      8.64 o 
   2   3  22       21.89       21.85      4.67 o 
   3   3  22        0.97       -0.96      6.46 o 
   4   3  22       91.20       93.71      6.14 o 
   5   3  22       23.36       26.00      6.03 o 
   6   3  22      499.61      531.07     20.08 o 
   7   3  22      284.77      298.21     14.96 o 
   8   3  22       62.27       54.93      7.79 o 
   0   4  22      152.77      153.73     12.37 o 
   1   4  22       78.66       92.53      7.07 o 
   2   4  22      153.33      150.19      7.30 o 
   3   4  22      165.89      172.68      7.25 o 
   4   4  22      143.75      139.96      8.13 o 
   5   4  22      233.15      249.49      8.81 o 
   6   4  22      100.91      122.38     10.65 o 
   7   4  22        9.90       -0.64      5.89 o 
   8   4  22       16.91       13.76      6.73 o 
   0   5  22      145.87      138.09      9.22 o 
   1   5  22       18.99       21.69      5.32 o 
   2   5  22       38.99       30.32      5.33 o 
   3   5  22      211.43      231.81      8.59 o 
   4   5  22      244.83      251.41      8.63 o 
   5   5  22      108.64      126.64      7.28 o 
   6   5  22      127.87      118.11      8.09 o 
   7   5  22      118.24      117.36      9.01 o 
   0   6  22       20.51       17.64      6.57 o 
   1   6  22       78.70       72.32      7.45 o 
   2   6  22      162.24      165.05      9.54 o 
   3   6  22       24.07       23.78      5.78 o 
   4   6  22      261.60      253.35      9.59 o 
   5   6  22      158.21      153.18      8.38 o 
   6   6  22        5.83       15.63      5.65 o 
   7   6  22       48.20       72.17      7.25 o 
   0   7  22        5.86        4.90      9.25 o 
   1   7  22       34.52       37.66      6.92 o 
   2   7  22        3.29        5.65      4.78 o 
   3   7  22       37.35       38.19      6.38 o 
   4   7  22       12.24       15.26      7.24 o 
   5   7  22       96.23      101.16      7.63 o 
   6   7  22       28.81       36.77      6.43 o 
   0   8  22       31.16       23.43     11.41 o 
   1   8  22      128.29      138.47      9.47 o 
   2   8  22      367.94      369.12     14.59 o 
   3   8  22       54.28       61.04      8.10 o 
   4   8  22       11.28       25.51      6.30 o 
   5   8  22       41.61       44.67      7.14 o 
   6   8  22      420.71      482.81     13.55 o 
   0   9  22       44.29       51.09      8.98 o 
   1   9  22       22.64       27.33      7.15 o 
   2   9  22       23.04       12.84      6.03 o 
   3   9  22       20.45       28.42      6.68 o 
   4   9  22       77.68      100.20      9.38 o 
   5   9  22       71.88       69.72      7.99 o 
   0  10  22      153.81      157.68     11.94 o 
   1  10  22       21.07       22.79      6.66 o 
   2  10  22       19.78       17.87      6.55 o 
   3  10  22       44.03       34.49      7.09 o 
   4  10  22       44.74       33.05      7.26 o 
   0  11  22       95.31       99.12     10.90 o 
   1  11  22       11.90        5.48      6.42 o 
   2  11  22      168.50      186.61     10.55 o 
   1   0  23      122.55      119.84     17.53 o 
   2   0  23       33.41       27.14      8.34 o 
   3   0  23      101.54       94.50     11.29 o 
   4   0  23        4.06       -3.18      7.97 o 
   5   0  23      131.84      138.77     13.67 o 
   6   0  23      208.32      179.68     15.16 o 
   7   0  23      416.62      439.65     22.01 o 
   0   1  23       14.33       11.95      7.88 o 
   1   1  23      101.61       96.78      7.67 o 
   2   1  23      213.89      221.57     12.08 o 
   3   1  23       25.29       13.89      5.29 o 
   4   1  23       86.53       89.17      7.36 o 
   5   1  23        8.95        2.57      5.29 o 
   6   1  23      163.30      166.15     11.09 o 
   7   1  23       18.12       13.25      7.10 o 
   0   2  23      194.37      185.60     14.55 o 
   1   2  23      267.27      284.65     11.00 o 
   2   2  23       20.58       27.09      4.85 o 
   3   2  23      171.58      182.48      8.95 o 
   4   2  23       16.74       21.65      5.73 o 
   5   2  23      133.21      120.21      8.46 o 
   6   2  23      135.19      156.97      9.62 o 
   7   2  23       72.26       69.78      8.02 o 
   0   3  23        1.20       -6.33      6.33 o 
   1   3  23       45.30       45.01      6.42 o 
   2   3  23       22.17       25.07      4.91 o 
   3   3  23      344.34      379.20     10.83 o 
   4   3  23       39.13       35.04      5.66 o 
   5   3  23      226.54      262.34     11.00 o 
   6   3  23        9.74       12.30      6.18 o 
   7   3  23      167.16      174.72     11.15 o 
   0   4  23        1.25        7.40      7.43 o 
   1   4  23       22.95       15.21      5.21 o 
   2   4  23       85.76      104.24      8.56 o 
   3   4  23      439.45      452.24     13.45 o 
   4   4  23      146.99      147.46     10.50 o 
   5   4  23      196.94      219.91     10.11 o 
   6   4  23       85.61      107.99      8.61 o 
   7   4  23      137.15      160.01     10.06 o 
   0   5  23      107.44      108.31     16.57 o 
   1   5  23       50.18       61.10      7.39 o 
   2   5  23       39.94       33.90      6.56 o 
   3   5  23       70.28       77.02      7.24 o 
   4   5  23      109.82      129.04      7.04 o 
   5   5  23       80.91       94.84      6.70 o 
   6   5  23      213.33      228.63     10.92 o 
   0   6  23      348.35      402.92     28.29 o 
   1   6  23      350.65      365.29     19.66 o 
   2   6  23      100.51      118.27      7.95 o 
   3   6  23       64.68       67.54      7.36 o 
   4   6  23        3.84        3.76      5.24 o 
   5   6  23      141.04      156.51      8.69 o 
   6   6  23       80.02       69.25      6.70 o 
   0   7  23       16.59      -11.15     11.15 o 
   1   7  23      181.95      185.10     10.51 o 
   2   7  23      318.54      319.84     15.21 o 
   3   7  23        8.36        9.29      5.73 o 
   4   7  23      129.06      137.82      8.99 o 
   5   7  23       21.96       16.16      5.86 o 
   0   8  23      192.57      207.79     22.34 o 
   1   8  23      141.56      153.65     14.09 o 
   2   8  23        9.87        3.38      5.75 o 
   3   8  23       40.56       62.28      7.62 o 
   4   8  23        7.27        4.56      5.85 o 
   5   8  23       52.18       50.06      7.66 o 
   0   9  23       44.54       46.33     16.16 o 
   1   9  23      150.25      135.47      9.96 o 
   2   9  23      207.33      218.67     10.71 o 
   3   9  23      120.71      120.16      9.38 o 
   4   9  23      238.57      226.23     11.20 o 
   0  10  23      446.12      489.68     34.03 o 
   1  10  23      188.94      178.83     11.40 o 
   2  10  23      317.73      340.60     13.03 o 
   1   0  24      190.53      169.84     20.50 o 
   2   0  24       92.82       85.16     10.97 o 
   3   0  24        3.21        0.51      9.35 o 
   4   0  24       60.38       63.58     11.09 o 
   5   0  24        2.88       -1.82      8.82 o 
   6   0  24        1.88       -9.28      9.28 o 
   0   1  24        0.18       -9.34      9.34 o 
   1   1  24      216.28      204.79     14.85 o 
   2   1  24        1.36        5.11      5.75 o 
   3   1  24       26.94       29.75      6.11 o 
   4   1  24       31.47       42.79      6.74 o 
   5   1  24       65.40       45.98      6.95 o 
   6   1  24       13.19       25.35      7.43 o 
   0   2  24       70.17       80.75     20.14 o 
   1   2  24       84.60       83.91     14.40 o 
   2   2  24      212.43      211.76     10.60 o 
   3   2  24       44.99       47.91      6.50 o 
   4   2  24      170.34      168.92      9.23 o 
   5   2  24      305.45      323.07     12.08 o 
   6   2  24      253.17      262.54     14.68 o 
   0   3  24        6.28       -2.20      7.63 o 
   1   3  24      170.99      193.04     11.60 o 
   2   3  24        7.90        7.11      5.15 o 
   3   3  24      181.69      202.64      9.59 o 
   4   3  24       28.26       24.08      6.17 o 
   5   3  24       50.38       45.94      6.90 o 
   6   3  24      254.29      281.19     12.22 o 
   0   4  24        3.23       -3.07      7.59 o 
   1   4  24       12.01       17.06      6.98 o 
   2   4  24       82.91       90.43     11.69 o 
   3   4  24      594.51      647.26     13.95 o 
   4   4  24      223.08      260.94     10.88 o 
   5   4  24      167.10      173.87     10.78 o 
   6   4  24      129.38      147.88      9.58 o 
   0   5  24      133.61      167.07     20.54 o 
   1   5  24      211.48      206.20     12.16 o 
   2   5  24      283.01      312.09     12.76 o 
   3   5  24        6.64        8.89      5.41 o 
   4   5  24       11.27        7.50      4.97 o 
   5   5  24        3.08       -5.53      5.53 o 
   0   6  24       18.34       19.85     14.22 o 
   1   6  24       46.10       34.65     12.65 o 
   2   6  24      145.11      166.82     13.47 o 
   3   6  24      208.26      211.12      9.86 o 
   4   6  24       94.24       80.77      8.13 o 
   5   6  24      287.74      318.93     10.49 o 
   0   7  24       53.71       66.72     17.19 o 
   1   7  24      288.74      322.35     18.95 o 
   2   7  24        1.43        3.74      7.26 o 
   3   7  24       83.19       81.26      7.96 o 
   4   7  24       36.26       39.62      7.24 o 
   0   8  24      502.19      536.62     33.49 o 
   1   8  24      280.31      320.50     16.81 o 
   2   8  24       75.25       76.04      8.90 o 
   3   8  24       51.33       50.41      7.52 o 
   0   9  24      102.82       94.18     18.41 o 
   1   9  24      174.53      161.64     17.50 o 
   1   0  25      283.56      303.94     24.97 o 
   2   0  25       15.71        3.35     12.48 o 
   3   0  25       68.29       93.19     12.20 o 
   4   0  25       38.86       34.54      9.86 o 
   5   0  25       10.38       15.17     10.42 o 
   1   1  25        4.67        6.95     12.43 o 
   2   1  25       20.51       30.88     10.53 o 
   3   1  25      105.14       99.54      7.82 o 
   4   1  25      126.73      132.36      8.77 o 
   5   1  25        7.67       -5.96      6.69 o 
   0   2  25      159.81      171.57     19.84 o 
   1   2  25       81.55       69.45      8.87 o 
   2   2  25       55.73       53.60     11.30 o 
   3   2  25      143.42      153.65      8.96 o 
   4   2  25       57.05       49.24      6.96 o 
   5   2  25      202.48      223.40     10.83 o 
   0   3  25       47.76       50.75     10.57 o 
   1   3  25       88.91       91.22      9.83 o 
   2   3  25      216.35      266.65     16.85 o 
   3   3  25      148.39      174.63     10.54 o 
   4   3  25       34.82       39.79      6.85 o 
   5   3  25      101.88      108.73      8.75 o 
   0   4  25        0.69       -8.60     10.29 o 
   1   4  25      131.35      135.50     11.00 o 
   2   4  25       31.17       23.65      8.02 o 
   3   4  25       28.12       29.35      6.33 o 
   4   4  25      158.30      183.01      9.82 o 
   5   4  25      126.57      149.88     23.09 o 
   0   5  25        0.19        2.55     12.76 o 
   1   5  25      218.69      226.32     20.78 o 
   2   5  25       51.31       73.95      7.59 o 
   3   5  25      336.13      350.62     13.96 o 
   4   5  25       78.49       73.18      7.81 o 
   0   6  25       29.91       39.18     15.62 o 
   1   6  25      251.63      236.45     16.79 o 
   2   6  25        0.12       -6.11      6.11 o 
   3   6  25       17.00       24.33      7.32 o 
   0   7  25        6.82        1.76     13.39 o 
   1   7  25        1.86        5.29      9.96 o 
   2   7  25      256.13      268.49     13.07 o 
   2   0  26      101.31      122.65     19.50 o 
   3   0  26       17.46       14.40     14.86 o 
   4   0  26      180.86      214.36     16.68 o 
   1   1  26       15.74       22.49     13.61 o 
   2   1  26       44.07       60.54     11.89 o 
   3   1  26        1.81       -1.16      9.08 o 
   4   1  26       22.07       21.90      7.04 o 
   0   2  26      119.97       97.73     16.89 o 
   1   2  26       28.61       23.37     12.37 o 
   2   2  26       61.91       91.31     17.75 o 
   3   2  26      132.40      136.37     10.05 o 
   4   2  26       33.30       31.37      6.87 o 
   0   3  26       51.59       42.63     14.76 o 
   1   3  26       25.08       37.60      8.51 o 
   2   3  26      111.31      117.57     18.63 o 
   3   3  26       19.58       34.40      7.63 o 
   0   4  26       29.94       30.02     14.77 o 
   1   4  26       19.93       20.84      8.06 o 
   2   4  26      181.17      187.10     12.63 o 
   3   4  26        8.09        4.88      8.86 o 
   0   5  26      417.87      414.82     30.49 o 
   1   5  26      197.58      198.23     16.22 o 
   2   5  26       10.67       19.60      9.82 o 
   1   2  27       26.02       18.53     16.19 o 
                                                 
